# Supplementary material for: Molecular and transcriptional basis of bidirectional CD4+ T cell exhaustion in oropharyngeal squamous cell carcinoma
Source: MedComm (2020). 2024 Jun 12;5(6):e572. doi: 10.1002/mco2.572 (PMC11167179; doi:10.1002/mco2.572)
Supplement: Supplementary file 2 — Supporting Informtion [file MCO2-5-e572-s002.xlsx]

## Sheet: table_S2
	PDCD1 exhausted score	TIGIT exhausted score	Effective score	Chemotaxis score	Suppressive score
AAACCTGCACCACGTG-1_1	-0.232329	-0.103668	-0.105138	-0.194912	-0.26205
AAACGGGTCGGTCCGA-1_1	-0.00853676	-0.12486	0.454045	-0.135109	-0.259366
AAAGCAATCAACACAC-1_1	0.129439	0.746014	-0.120718	0.0955594	0.0703031
AAAGTAGTCCTATTCA-1_1	-0.138516	-0.0999998	0.0949629	-0.194752	-0.245411
AACTTTCAGGTGCTAG-1_1	0.0735114	-0.206813	-0.124903	0.119746	-0.251275
AACTTTCCAACTGCTA-1_1	0.240385	-0.111698	0.239007	0.0462548	-0.259795
AAGGTTCTCACTTACT-1_1	0.0694566	0.0276321	-0.121066	-0.0166612	-0.303573
AAGGTTCTCCTATGTT-1_1	-0.0134649	0.0508608	-0.0856549	-0.163638	-0.24283
AATCCAGCACGGTTTA-1_1	-0.204572	-0.259877	0.221475	-0.17137	-0.190199
AATCGGTAGTTCCACA-1_1	-0.201302	-0.0536662	0.0933922	-0.078561	-0.0116022
ACACCCTTCGTCTGCT-1_1	-0.142531	-0.123929	0.0756501	-0.148751	-0.0252069
ACACCGGGTAGGACAC-1_1	0.368682	-0.0176358	0.113303	0.0990117	-0.181809
ACAGCCGGTAGCTAAA-1_1	-0.212543	0.220953	0.179016	-0.104182	-0.238503
ACAGCTAGTCTGCAAT-1_1	-0.0839902	-0.244259	0.145098	-0.0290039	-0.241813
ACCAGTACAAAGGCGT-1_1	0.2361	0.0323635	-0.115602	0.0782909	-0.270791
ACCAGTACACGAGAGT-1_1	0.0020647	-0.0185226	-0.106372	-0.126309	-0.251526
ACCTTTACAATCGGTT-1_1	0.0441984	0.0997858	0.269521	-0.0327778	-0.00856575
ACCTTTATCAGGATCT-1_1	-0.260466	-0.120132	-0.0808349	-0.124389	-0.250434
ACCTTTATCCAAGCCG-1_1	0.118691	-0.229095	-0.166619	0.0727947	-0.336565
ACGAGCCGTCGCCATG-1_1	-0.029376	0.132129	-0.0956884	-0.0916427	0.447119
ACGATACTCCGTCAAA-1_1	-0.189485	-0.265336	0.111133	-0.147684	-0.283729
ACGGAGATCGGCGCAT-1_1	0.201242	0.0523976	-0.125138	-0.137665	-0.243508
ACGGGCTTCCCAAGTA-1_1	0.0815653	-0.118453	0.117944	0.0441993	-0.301038
ACGGGCTTCTGTTGAG-1_1	-0.128505	-0.287759	-0.132155	0.0637516	-0.246842
ACGGGTCTCGTATCAG-1_1	-0.216728	-0.188884	-0.0885954	-0.177666	-0.180056
ACTGAGTTCGGTGTTA-1_1	-0.0670602	-0.214151	-0.122011	-0.0979682	0.00820728
ACTGATGTCTGAGTGT-1_1	-0.187011	-0.0343481	0.25875	-0.222044	-0.239589
ACTGCTCAGGAGCGTT-1_1	0.220617	0.336839	0.237501	0.0805456	-0.249323
ACTGCTCAGGTGCTAG-1_1	-0.0318702	-0.121534	-0.116875	0.168091	-0.281379
ACTGCTCCAATGAAAC-1_1	0.0239283	0.135795	0.907643	-0.17212	-0.222659
ACTGTCCTCTTCGGTC-1_1	-0.00312607	0.108887	-0.101032	-0.0286637	-0.261005
ACTTTCAGTAAGAGGA-1_1	-0.0765908	-0.299158	0.00593875	-0.131382	-0.0850422
ACTTTCAGTAGGGACT-1_1	0.144315	-0.252022	-0.141655	-0.0436846	-0.315913
ACTTTCATCAGCGACC-1_1	-0.109916	0.11359	-0.121948	-0.14024	-0.291637
AGATTGCTCGCGGATC-1_1	-0.0177523	-0.0242303	-0.143885	0.0300226	-0.333792
AGCAGCCTCTCCGGTT-1_1	-0.196209	0.0872212	0.193062	-0.154129	-0.30224
AGCATACGTAACGACG-1_1	0.271142	0.111077	-0.146035	-0.0318509	-0.294136
AGCATACTCACTTATC-1_1	-0.139593	-0.0891105	0.267366	-0.109952	-0.235536
AGCCTAAGTATAATGG-1_1	-0.0733582	0.00417805	-0.101797	-0.135162	-0.273614
AGCTCCTAGAAGAAGC-1_1	-0.253826	-0.0455966	0.21331	-0.209871	-0.222349
AGCTTGACACCCAGTG-1_1	0.49026	-0.0314638	0.121688	0.329223	-0.229997
AGCTTGAGTTGATTGC-1_1	0.280226	0.0490883	0.226704	0.190137	-0.211791
AGCTTGATCTTACCGC-1_1	0.164671	0.0194129	0.419566	0.176003	0.0924413
AGGCCACCATACGCCG-1_1	0.443482	-0.0322399	0.153541	0.261178	-0.0298016
AGGGTGAAGATGGCGT-1_1	0.36281	0.116141	-0.15038	0.0757546	-0.0830675
AGGTCCGTCGGACAAG-1_1	0.0515093	-0.148036	-0.116413	-0.0684697	0.0459341
ATAGACCGTAGGCATG-1_1	-0.166255	-0.0631291	0.160367	-0.140608	0.0546674
ATCATGGCACCACGTG-1_1	0.0890248	-0.0380212	-0.125817	0.0396016	-0.0113998
ATCCACCGTCCCGACA-1_1	-0.239497	0.342888	-0.102858	-0.1971	0.180072
ATCCACCGTTACGTCA-1_1	-0.0057015	-0.243487	-0.0211906	-0.11787	-0.280667
ATCTGCCAGGCGCTCT-1_1	0.0153562	-0.110992	-0.1291	-0.184224	-0.328861
ATCTGCCCAGGGTATG-1_1	-0.0966236	-0.0317749	0.112957	-0.134071	-0.248421
ATGCGATCAACAACCT-1_1	-0.15926	0.125873	0.166571	-0.111906	0.0919164
ATGCGATTCTCTGTCG-1_1	0.0221836	-0.0614396	0.163211	-0.110182	-0.292871
ATGGGAGCAGGCAGTA-1_1	0.340195	0.438888	0.0824638	0.181409	0.380608
ATGGGAGGTCTCCCTA-1_1	0.317214	-0.0994641	0.102202	0.0756919	-0.356615
ATTCTACTCGCTTAGA-1_1	0.0914609	0.155903	0.125722	-0.126924	-0.289995
ATTGGACTCGATAGAA-1_1	-0.0922478	-0.0189039	-0.10629	-0.131514	0.332995
ATTGGACTCGCAGGCT-1_1	0.0198581	0.0753819	0.27524	0.289389	-0.195858
CACAAACGTGGTCTCG-1_1	0.168678	0.0972811	0.0519028	0.13701	-0.316331
CACACAAAGTGGGTTG-1_1	-0.109072	0.0802132	0.288997	-0.00333712	0.0864762
CACACCTGTGTTTGGT-1_1	-0.239882	-0.181023	-0.0978608	-0.203482	-0.269767
CACACTCGTATGAAAC-1_1	0.136718	0.0787407	-0.107197	0.0848557	-0.252688
CACAGGCTCCAAGTAC-1_1	-0.0263172	-0.193521	-0.0783942	-0.0837121	-0.21369
CACCACTGTATTCGTG-1_1	0.472939	-0.0671428	-0.140914	0.240395	-0.353206
CACCACTGTTCTCATT-1_1	0.115076	0.22132	0.240757	0.194189	0.0905864
CACCAGGTCGTAGGAG-1_1	-0.157611	-0.0189089	-0.104128	-0.206485	0.0406568
CACCTTGGTTGGAGGT-1_1	-0.0683167	0.208956	0.0818182	-0.0895755	-0.0151898
CACTCCATCAGTGCAT-1_1	-0.11103	-0.168544	0.211867	0.0126519	-0.247272
CAGAATCTCACGCATA-1_1	-0.159613	-0.318609	0.141584	-0.13779	-0.221754
CAGGTGCCAGATGGCA-1_1	-0.239972	-0.208372	-0.123955	0.0899537	-0.287372
CAGTCCTCATGTAGTC-1_1	-0.263544	-0.115687	-0.12193	-0.144098	-0.270902
CATATGGTCTGATTCT-1_1	0.0310874	0.221857	-0.10349	0.0592842	-0.287028
CATCCACGTTCTCATT-1_1	-0.0385517	0.105126	0.137424	-0.152667	-0.229486
CATCGGGTCGCTTGTC-1_1	-0.138458	0.504926	-0.115689	-0.0984584	-0.317283
CATGACAGTGTGACGA-1_1	-0.0015091	0.0536176	-0.0941806	-0.218247	-0.253501
CATGCCTGTCTTCTCG-1_1	-0.137847	-0.223571	0.169738	-0.174276	-0.305173
CATTCGCGTCATATCG-1_1	0.0257133	0.0337288	-0.0995514	0.0336987	-0.265373
CCAATCCAGAATAGGG-1_1	-0.0838182	0.400004	-0.0890176	-0.0393855	-0.21256
CCACTACTCAAACAAG-1_1	-0.000802883	0.560191	-0.109203	-0.0734923	-0.263387
CCAGCGAAGGACATTA-1_1	-0.171334	0.450766	-0.121729	-0.012172	0.894378
CCATGTCTCACCATAG-1_1	-0.0570081	-0.310229	-0.108393	-0.210925	-0.2515
CCCAATCTCATCATTC-1_1	-0.16706	0.405468	0.27484	-0.122482	0.228363
CCCAGTTAGGCTAGGT-1_1	0.173129	0.0220594	0.0826232	0.0425819	-0.301197
CCGGTAGTCTTTAGGG-1_1	0.118404	0.213244	0.222374	0.138067	-0.300146
CCGTGGAGTCACTTCC-1_1	-0.0774375	0.125396	-0.108826	-0.218975	0.0853213
CCGTGGATCAAGGCTT-1_1	-0.141819	-0.0786945	0.26387	-0.207882	-0.239866
CCGTGGATCCGCAAGC-1_1	0.00436918	-0.146508	0.124319	-0.132221	-0.247403
CCGTGGATCTGTTGAG-1_1	0.308777	-0.166681	0.491064	0.0500008	-0.275721
CCGTTCAAGACTGTAA-1_1	0.11791	-0.0677741	0.200369	0.0560849	0.335821
CCGTTCATCTTGCCGT-1_1	-0.0943139	-0.175242	0.183435	-0.132061	-0.251261
CCTAAAGAGTTACCCA-1_1	0.219973	0.369291	0.268749	0.245899	-0.235184
CCTAAAGTCGCCAGCA-1_1	-0.10312	-0.0563639	0.132405	-0.233643	0.0744808
CCTACCACAATGAAAC-1_1	0.216721	0.093206	-0.110521	0.0990837	-0.240943
CCTAGCTGTGTAACGG-1_1	-0.0356883	-0.102349	0.032825	-0.143323	-0.026018
CCTATTAAGTCATCCA-1_1	0.0579808	0.321703	-0.100899	-0.0692688	0.111904
CCTCAGTTCAGGTAAA-1_1	0.0672208	-0.0980652	-0.124	-0.0342759	-0.254329
CCTCTGACACCACCAG-1_1	0.0615241	-0.0347554	-0.171343	0.0533662	0.0290516
CCTTCGATCCCTTGTG-1_1	0.14206	0.0756163	0.0695211	-0.109063	-0.343525
CGACTTCCAGTATCTG-1_1	-0.0837308	-0.213209	-0.125508	-0.0523009	-0.266286
CGAGCCACATCCCACT-1_1	-0.0920469	0.396546	0.149438	-0.0401199	-0.311594
CGCCAAGCACCGCTAG-1_1	-0.234808	0.353081	0.0893935	-0.207096	-0.30267
CGCTTCAAGTGTCCCG-1_1	-0.161511	-0.0364325	-0.098478	-0.207417	0.044834
CGGACGTAGGTCATCT-1_1	-0.173207	-0.0805065	0.146284	-0.225217	-0.263896
CGGACTGGTTGCCTCT-1_1	-0.114519	-0.183942	0.253058	-0.144548	-0.281604
CGGACTGTCGAACTGT-1_1	0.0365077	0.104648	0.314281	-0.0502997	-0.247177
CGGAGCTCATGCCTAA-1_1	-0.113218	-0.0125994	-0.117665	-0.149594	0.291385
CGGCTAGTCCTGCAGG-1_1	-0.152015	0.261925	-0.148403	-0.211271	-0.0638944
CGGGTCAGTGTTCTTT-1_1	-0.151365	0.350983	-0.10434	-0.210124	0.417596
CGGTTAAAGTGAACAT-1_1	-0.163069	-0.0234521	0.0858041	-0.186201	-0.0408699
CGGTTAAAGTGAAGTT-1_1	0.161219	0.7058	0.202785	-0.00467401	0.158217
CGTAGCGAGCGTTCCG-1_1	-0.133418	0.135307	-0.0908897	-0.0913987	-0.232098
CGTAGCGGTCTCCCTA-1_1	-0.191997	0.0143871	0.105836	0.0137219	-0.281597
CGTCCATGTACAGTGG-1_1	-0.0891853	-0.120749	-0.0880685	-0.134553	-0.26632
CGTCTACGTACCGTTA-1_1	-0.182463	0.383307	0.286581	-0.0678634	-0.191975
CTAAGACCAGCCTGTG-1_1	-0.0604025	0.17984	-0.0963589	-0.104442	0.0995928
CTACACCCATACAGCT-1_1	-0.136096	0.0469094	-0.0781231	-0.100342	0.131096
CTACATTAGGTCGGAT-1_1	0.0602875	0.201154	0.15815	0.0155634	0.470946
CTAGCCTCAACAACCT-1_1	-0.0658588	0.345292	-0.0904913	-0.0337838	-0.236797
CTAGTGAAGTCGCCGT-1_1	-0.0901017	0.202454	-0.12307	0.0307533	-0.264695
CTCACACAGTGCAAGC-1_1	0.0564106	-0.0302411	0.357181	-0.0680757	0.320068
CTCACACTCATGTCCC-1_1	0.320745	0.112155	0.352123	0.16023	-0.225219
CTCACACTCTCTTATG-1_1	0.410237	0.163852	0.216406	0.158159	-0.076237
CTCCTAGCAAGCTGAG-1_1	0.146549	0.0576552	-0.164633	0.126555	-0.196251
CTCGGGATCTTTCCTC-1_1	0.00198668	-0.0396003	-0.118036	-0.0222591	-0.229115
CTCGTCACAAACGCGA-1_1	0.115429	-0.0816538	-0.149215	-0.178278	-0.326877
CTCGTCACACGCGAAA-1_1	-0.136609	-0.24284	-0.113754	-0.0381972	0.0693535
CTCTAATAGATGCGAC-1_1	0.0608374	-0.22033	0.177921	0.0275571	-0.236267
CTCTGGTTCTCCGGTT-1_1	-0.0363073	0.384909	-0.118512	-0.116041	0.109529
CTGAAACAGGGTTTCT-1_1	-0.158839	0.313562	0.0891016	-0.108606	-0.128029
CTGAAACAGTGTGAAT-1_1	-0.118483	0.306673	0.19685	-0.0422177	-0.00808401
CTGATAGGTGGCAAAC-1_1	-0.0329875	0.0122701	-0.117276	-0.149705	-0.288562
CTGATCCCACATAACC-1_1	-0.115106	-0.203145	-0.1247	-0.157675	0.0222548
CTGATCCTCGGTTAAC-1_1	-0.101776	0.154685	-0.17494	-0.198609	-0.354235
CTGCCTAGTCCTCCAT-1_1	-0.119965	-0.406597	-0.166582	-0.196651	-0.321878
CTGGTCTGTACCGTTA-1_1	-0.0462774	0.101399	-0.139938	-0.0819463	-0.29155
CTGGTCTTCCTTTACA-1_1	-0.0776666	-0.00550009	0.12328	-0.077684	-0.312639
CTGTGCTTCCGAGCCA-1_1	-0.118417	0.423381	0.108264	-0.0686206	0.0203899
CTGTTTACAGACAAAT-1_1	-0.191416	0.00545844	0.15589	-0.222735	0.00708595
CTTGGCTCAGTCACTA-1_1	0.252441	0.175747	0.0770269	-0.0395358	-0.0410848
CTTTGCGAGTTCCACA-1_1	-0.201268	0.370663	-0.131782	-0.2433	-0.354943
CTTTGCGTCTCAACTT-1_1	0.0552029	-0.118551	-0.137233	-0.014793	-0.329574
GAAGCAGGTATGGTTC-1_1	0.0906566	0.184854	-0.0860252	0.148104	-0.209267
GACCTGGGTGAAGGCT-1_1	-0.0888855	0.167326	-0.105748	-0.209819	-0.261282
GACGCGTCAGGGATTG-1_1	0.16059	-0.151386	-0.123149	0.0634554	-0.272642
GACGTGCCAAGCCCAC-1_1	-0.103782	0.516626	-0.0839225	-0.175809	-0.209029
GACGTTAGTGTTGAGG-1_1	-0.19644	0.113701	-0.118311	-0.153747	-0.298566
GAGCAGAAGGCATGGT-1_1	0.0227175	0.157785	0.196908	-0.0828633	0.072184
GAGTCCGAGACGCTTT-1_1	-0.0641083	0.113864	0.293853	-0.216046	-0.268034
GATCAGTAGTCATCCA-1_1	-0.15054	-0.286648	0.561747	-0.0132788	-0.240366
GATCTAGCATGGGACA-1_1	-0.167638	-0.23444	-0.116329	-0.115852	-0.244193
GATCTAGGTCATGCAT-1_1	-0.0642856	0.141376	-0.105561	0.054528	-0.256645
GATTCAGAGCAACGGT-1_1	0.210298	-0.0586876	-0.174742	-0.163448	-0.387271
GATTCAGGTGCAACGA-1_1	0.208777	0.220646	-0.13255	-0.00971006	-0.291917
GATTCAGTCTGTCTAT-1_1	-0.199184	-0.0257754	-0.126032	-0.178337	-0.287965
GCAATCATCGGCTACG-1_1	0.217839	0.218759	0.165494	-0.12012	-0.352081
GCAGCCATCGATCCCT-1_1	0.0434782	-0.175473	-0.14595	-0.123539	-0.346063
GCAGTTAAGACCTAGG-1_1	-0.0429827	0.0141353	0.108601	-0.00341457	-0.280969
GCATACAGTGATGTGG-1_1	0.121063	0.427282	0.171768	-0.167168	-0.306294
GCATGATAGAAGGGTA-1_1	0.171578	-0.0609393	-0.17149	-0.0262718	-0.336421
GCATGCGGTTGGAGGT-1_1	-0.269616	0.0289448	0.161228	-0.221871	-0.270898
GCATGTAGTTACGTCA-1_1	0.00873807	-0.142463	-0.108455	-0.0965975	0.403108
GCCTCTAAGTATCGAA-1_1	-0.0573162	-0.281707	-0.134115	-0.132956	-0.277742
GCCTCTACAAAGCAAT-1_1	0.00906146	0.0193356	0.274536	-0.254481	-0.168856
GCGACCAGTTGTCTTT-1_1	-0.063898	-0.0835348	0.0888733	-0.0234499	-0.312674
GCGCAACAGCTTATCG-1_1	-0.00586972	0.291726	-0.10706	-0.00708541	-0.222478
GCGCAACAGGTGCAAC-1_1	-0.0717695	0.586563	-0.107173	0.047696	-0.261505
GCGCAGTGTACTCAAC-1_1	0.109127	-0.25583	0.159574	-0.125032	-0.26647
GCGGGTTCAGATGGGT-1_1	-0.0297218	-0.192645	0.133141	-0.0730554	-0.266122
GCGGGTTTCGGCGCTA-1_1	-0.00695005	-0.195528	0.107687	-0.117003	0.0581286
GCTCTGTCAGATCCAT-1_1	-0.0254539	0.109054	0.427313	-0.126864	0.298068
GCTGCGATCCCATTTA-1_1	0.014863	0.0716299	-0.0801014	0.11389	0.445374
GCTGCTTGTAGCAAAT-1_1	-0.18458	-0.109036	-0.0948278	-0.00919059	-0.275027
GCTGCTTTCAACGAAA-1_1	-0.239368	-0.282311	0.311746	-0.0862903	-0.287381
GCTTCCAAGGTGACCA-1_1	-0.0625487	-0.19256	-0.110066	-0.129422	0.0728155
GGAAAGCCACCCATGG-1_1	-0.0913368	-0.196018	0.167959	-0.026745	-0.278239
GGACGTCAGAGACGAA-1_1	-0.150847	-0.0737947	-0.142639	-0.00723648	-0.281409
GGACGTCTCTGCCCTA-1_1	-0.106072	0.371277	0.21057	-0.1941	-0.207564
GGAGCAAGTACGAAAT-1_1	-0.240037	0.0271548	0.175182	-0.199693	0.102677
GGCAATTGTCTAGTGT-1_1	-0.184666	0.366859	0.140752	-0.158292	-0.292552
GGCTCGAGTGGGTATG-1_1	-0.0892829	0.00917203	-0.0849967	-0.162913	0.123333
GGCTGGTGTCAAACTC-1_1	0.066405	0.111262	-0.113373	-0.213717	-0.262671
GGGAATGAGCTAGGCA-1_1	-0.0965133	0.228264	-0.116705	-0.0786466	-0.285234
GGGATGAAGGACGAAA-1_1	0.216035	-0.0737466	0.214297	-0.15134	-0.00495928
GGGCACTTCACAATGC-1_1	-0.221584	-0.212463	0.357747	-0.230059	-0.0340865
GGGTTGCGTACTCAAC-1_1	0.0193163	0.518738	0.466144	-0.0206007	0.0589986
GGTATTGGTAATCGTC-1_1	0.0712197	0.211837	0.0510344	-0.0899017	0.14671
GGTGAAGTCCGTCATC-1_1	0.247198	0.304664	0.396445	0.0718359	-0.290926
GGTGCGTGTGCTGTAT-1_1	0.00654046	0.123166	0.430105	-0.0498483	0.026141
GGTGTTAAGGCTCTTA-1_1	-0.037907	0.122667	-0.112006	-0.0076825	-0.275609
GGTGTTATCCCTCTTT-1_1	0.10305	0.406061	0.22524	-0.0604402	-0.185108
GTAACGTTCCTATTCA-1_1	-0.218406	-0.0180327	-0.12287	-0.262047	0.22576
GTAACTGAGACTAGGC-1_1	0.132941	0.277818	-0.121211	0.0829978	-0.240903
GTAACTGCAAGCGAGT-1_1	-0.190695	-0.306995	0.188032	-0.058169	-0.27267
GTACTCCCAAATTGCC-1_1	-0.0488107	0.080579	0.216023	0.0687184	-0.246214
GTACTCCCAGCTGTTA-1_1	-0.0622296	0.156534	-0.149586	-0.05845	-0.282992
GTACTCCTCTAGCACA-1_1	-0.121829	-0.0939066	0.0451018	-0.135759	-0.313002
GTACTTTAGATCTGCT-1_1	0.069815	-0.15593	-0.118115	-0.125452	-0.267037
GTACTTTAGCCCAATT-1_1	0.0957082	0.621868	0.185874	0.0196519	0.0307949
GTAGTCAAGGGTTTCT-1_1	-0.167437	-0.203677	0.277333	-0.137403	-0.229934
GTAGTCAGTGAGGGAG-1_1	-0.192345	0.351874	-0.137743	-0.0592436	-0.246777
GTCAAGTGTTGGTTTG-1_1	-0.145493	0.203787	0.219032	-0.000374818	-0.242883
GTCACAACAAGTAATG-1_1	0.0750651	-0.0598302	-0.11994	0.0659435	-0.267588
GTCACAAGTTATCGGT-1_1	0.0212999	0.203549	0.278808	-0.117399	-0.256736
GTCGGGTGTTACAGAA-1_1	-0.205738	0.00792027	-0.130717	-0.231301	-0.249328
GTCGGGTTCTTGCCGT-1_1	-0.0152066	0.0255445	-0.0976289	0.096098	-0.230061
GTCGTAATCAGTGCAT-1_1	0.178091	0.447392	0.191497	-0.0579147	-0.260577
GTGCAGCTCCTCTAGC-1_1	-0.284929	0.0449087	0.0692677	-0.147302	-0.295162
GTGCTTCGTATGAAAC-1_1	0.184529	-0.0801898	-0.186293	-0.00634961	-0.367525
GTGTGCGAGTGATCGG-1_1	0.0997235	0.288165	-0.0820482	-0.0388854	-0.253043
GTGTTAGAGCCGGTAA-1_1	0.00471452	-0.150948	-0.10308	-0.0344444	0.122158
GTTAAGCAGGAGCGAG-1_1	0.0262466	0.0948099	-0.134526	-0.0113123	0.0368539
GTTCTCGCATCGGGTC-1_1	-0.141832	-0.287075	0.105489	-0.207128	-0.2555
GTTCTCGGTACCTACA-1_1	-0.261456	-0.219832	0.17537	-0.203195	-0.251681
TAAGAGAAGCCCAATT-1_1	-0.112862	-0.238915	-0.118905	-0.185277	-0.294806
TACACGAAGATCGGGT-1_1	-0.0488528	0.0461719	0.366053	-0.0884537	0.229119
TACACGATCTCTTATG-1_1	0.131695	0.236298	-0.0984641	-0.0581179	-0.195832
TACCTTACAAAGCAAT-1_1	-0.0899879	0.155558	0.0209668	-0.0168527	-0.143158
TACGGGCTCGGCGGTT-1_1	-0.119649	-0.273248	-0.110801	-0.143463	-0.225776
TACTTACAGAATCTCC-1_1	-0.128846	0.224414	-0.1518	-0.0119103	-0.28454
TACTTACAGTCCTCCT-1_1	-0.24194	0.198698	-0.102929	-0.198893	-0.229526
TACTTACCAGATAATG-1_1	0.3327	-0.0965095	0.136773	0.176625	-0.239611
TACTTACTCAGCTTAG-1_1	-0.0972903	-0.188032	0.119698	-0.247507	-0.292239
TACTTGTGTAGCTGCC-1_1	-0.177275	-0.141647	0.388421	-0.129587	-0.234962
TAGACCAGTGACGGTA-1_1	0.295219	-0.00471233	-0.109981	0.364047	-0.258352
TAGCCGGAGCACCGTC-1_1	0.0201864	0.632739	-0.124981	-0.023133	-0.0537196
TAGCCGGCACAGGAGT-1_1	0.0828142	0.0859265	0.137181	-0.188285	-0.0389
TAGCCGGCATCCAACA-1_1	-0.219833	-0.197564	-0.140974	-0.230811	-0.343268
TAGGCATTCGTCGTTC-1_1	0.0739648	0.63935	-0.108657	-0.0880844	0.05531
TCAGATGAGATGCGAC-1_1	-0.0499741	-0.218899	0.150766	-0.0175657	-0.36231
TCAGATGAGCAAATCA-1_1	-0.0229933	0.0367297	0.276031	0.00808238	-0.208067
TCAGGATGTACGCACC-1_1	0.263524	-0.0333254	-0.161344	0.32551	-0.294821
TCAGGTATCTGGAGCC-1_1	-0.0100502	-0.119618	-0.118151	-0.12315	-0.266599
TCGAGGCTCTTGCATT-1_1	-0.0913772	-0.0495733	-0.165485	-0.126457	0.0216345
TCGCGAGTCTTGTTTG-1_1	0.00290994	-0.103909	-0.0908601	-0.00239063	-0.209793
TCGGTAACATTAGCCA-1_1	-0.127915	0.126581	0.151626	-0.169247	-0.0157432
TCGGTAATCAATCTCT-1_1	-0.256642	0.608196	0.0384767	-0.153703	-0.0908722
TCGTAGAAGCGATAGC-1_1	-0.172073	0.0328432	-0.101287	-0.140274	-0.254971
TCGTAGAGTACCGGCT-1_1	-0.225716	-0.318695	-0.0835605	-0.105382	-0.21449
TCTATTGGTACGACCC-1_1	0.370539	-0.231747	0.30203	0.191509	-0.269223
TGACAACTCACAATGC-1_1	-0.097484	0.0799156	-0.0688907	-0.0544003	0.145907
TGACTAGTCCGCAAGC-1_1	-0.144764	-0.257583	-0.142646	-0.0401445	-0.0992993
TGAGCCGGTCTAAACC-1_1	-0.0376295	0.0108918	0.403974	0.0146257	-0.239922
TGCCCATTCAGCAACT-1_1	0.083957	-0.168831	-0.112192	-0.105979	-0.228094
TGCGCAGCAATAACGA-1_1	-0.129665	0.0480599	-0.10237	-0.106849	0.0598085
TGCGCAGTCTGAAAGA-1_1	0.167625	0.188128	0.0509001	0.10542	-0.324224
TGCTACCCATACAGCT-1_1	-0.109724	-0.0794488	0.0970241	-0.145786	0.0354181
TGGCTGGGTTCCACAA-1_1	0.18953	-0.394046	-0.0226818	-0.161595	-0.185882
TGGGAAGGTCTCCCTA-1_1	0.0188689	0.280543	0.26549	-0.120316	0.111964
TGTATTCAGGTGATTA-1_1	0.0415815	0.0569425	0.196857	0.049814	-0.244367
TTAACTCTCCTTGGTC-1_1	0.13616	0.0489253	-0.105492	-0.0461762	0.0536961
TTAGGACAGTCATGCT-1_1	-0.0167012	-0.153334	0.173951	-0.0560284	-0.263386
TTCGAAGAGAGCTGGT-1_1	0.255912	0.106292	-0.163585	0.168229	-0.32794
TTCGAAGTCGTTACGA-1_1	-0.183285	-0.193184	0.358979	-0.236105	-0.265038
TTCTACATCGGCATCG-1_1	0.00144591	0.40288	-0.061524	-0.0543437	-0.155229
TTCTTAGGTCTGATCA-1_1	-0.189433	-0.324071	-0.131124	-0.0431308	-0.0583984
TTGACTTAGCTATGCT-1_1	0.206009	0.187164	-0.0888568	0.302439	-0.214327
TTGGAACAGGGTGTTG-1_1	-0.124133	-0.0976529	0.182857	-0.0794375	-0.234217
TTGGAACGTTATCACG-1_1	-0.126889	0.25954	0.357284	-0.0941581	-0.246353
TTGGCAAAGCGCCTCA-1_1	0.177215	0.0455653	-0.112288	0.049334	0.0294186
TTGGCAACAGCTCCGA-1_1	-0.0834567	0.140707	-0.0961675	-0.134306	-0.203348
TTGGCAACATATGCTG-1_1	-0.0354718	-0.0212331	-0.113164	-0.0322217	-0.249845
TTTACTGAGATCCCGC-1_1	-0.115926	-0.192231	0.0907767	-0.0834993	-0.233249
TTTACTGGTACAGACG-1_1	-0.269039	0.288725	0.108416	-0.0926038	-0.0894389
TTTACTGTCAGCACAT-1_1	0.10392	0.185307	-0.141778	-0.108375	-0.00511476
TTTATGCCAGGGTACA-1_1	0.116825	-0.0980462	0.184102	-0.126644	-0.184653
TTTATGCTCATAAAGG-1_1	-0.156842	-0.249717	-0.144342	-0.191966	-0.329444
AAACCTGAGGCTCTTA-1_2	0.25327	0.428713	0.439628	0.661228	0.0276437
AAACCTGTCCATGAGT-1_2	-0.287982	0.88356	-0.105175	-0.370195	0.0576949
AAACGGGAGCGTCAAG-1_2	-0.17522	1.02403	-0.185604	-0.0826391	-0.41229
AAACGGGGTTGGTAAA-1_2	-0.181714	0.590462	-0.241262	-0.189103	0.0877436
AAACGGGTCATTATCC-1_2	0.0265187	-0.0243474	-0.05456	0.0789949	-0.443422
AAAGATGAGACTACAA-1_2	-0.291404	0.940671	-0.251935	-0.304615	-0.140168
AAAGCAATCTGCAAGT-1_2	-0.270474	1.42685	-0.194039	-0.227746	0.020163
AAAGTAGAGTCGATAA-1_2	0.114823	0.991129	-0.0443853	-0.071064	0.0011559
AAAGTAGAGTGCAAGC-1_2	-0.268235	1.20548	-0.0442581	-0.326297	0.188922
AAAGTAGGTGGTCTCG-1_2	-0.286201	0.65059	0.0666293	-0.208612	0.0188949
AAAGTAGTCTCTAAGG-1_2	-0.0999399	0.919099	-0.0252775	-0.14526	-0.418333
AAATGCCCAGGTCGTC-1_2	-0.237818	1.13505	-0.0847563	-0.272572	-0.0394086
AAATGCCCATCGACGC-1_2	-0.13398	0.771083	0.0444279	-0.114725	-0.197651
AAATGCCTCAAGGCTT-1_2	-0.234419	0.971944	-0.122793	-0.358337	0.0280773
AAATGCCTCATCACCC-1_2	-0.264634	1.14974	-0.104661	-0.230881	-0.353581
AAATGCCTCCTCATTA-1_2	-0.222519	1.02248	-0.0891298	-0.24107	0.249651
AAATGCCTCTGCGTAA-1_2	-0.336024	1.02019	0.00101997	-0.316772	0.0475976
AACCATGAGCTAAACA-1_2	0.531955	0.112571	0.352947	1.14968	-0.348383
AACCATGTCAGGCCCA-1_2	-0.219442	1.27093	-0.0431119	-0.201142	0.0541259
AACCGCGGTCCTAGCG-1_2	-0.21529	1.53023	0.133222	-0.124001	0.268972
AACGTTGAGCGAAGGG-1_2	-0.10266	0.745098	-0.0589118	-0.210905	0.0926695
AACGTTGCAAGGCTCC-1_2	-0.0742897	0.331252	-0.0608724	-0.112137	-0.0485839
AACGTTGGTCCTCCAT-1_2	-0.113671	1.16613	-0.203795	-0.12961	0.107255
AACTCAGAGTTGAGAT-1_2	-0.262223	1.27278	-0.0295564	-0.287877	0.396763
AACTCAGCACCGAAAG-1_2	-0.246095	1.10646	-0.176987	-0.319576	-0.106435
AACTCAGGTTCAGACT-1_2	-0.051713	0.147156	-0.195998	-0.0549662	-0.292504
AACTCCCAGATCCTGT-1_2	-0.347137	0.92358	0.0725494	-0.294673	0.166931
AACTCCCAGTCATGCT-1_2	-0.172081	0.952087	-0.224279	-0.0799662	0.0160563
AACTCCCTCGGAAATA-1_2	-0.256082	1.05547	1.03833623482652e-05	-0.0813045	0.258628
AACTGGTCATTATCTC-1_2	-0.110862	0.963207	-0.16477	-0.207232	0.126105
AAGCCGCAGTTAGCGG-1_2	-0.0880939	1.2007	-0.141441	-0.121963	-0.130001
AAGGAGCAGAGCTTCT-1_2	-0.262044	1.18722	0.0437686	-0.188039	0.105278
AAGGAGCAGGGTATCG-1_2	-0.0795342	0.755522	-0.203884	-0.0698285	-0.302759
AAGGAGCGTATAGGGC-1_2	0.038143	0.824204	0.0696604	-0.04093	-0.153979
AAGGCAGTCGGTGTCG-1_2	-0.327716	1.13129	-0.0924202	-0.338928	0.105176
AAGGTTCCACCTATCC-1_2	-0.224647	1.20961	0.0433907	-0.20791	0.221817
AAGGTTCCAGATAATG-1_2	-0.265003	0.945809	-0.228371	-0.231638	0.232517
AAGGTTCGTAATCGTC-1_2	-0.155249	1.09964	0.0689859	0.0547255	-0.0460932
AAGTCTGAGTGACTCT-1_2	-0.00342572	0.88042	-0.0441346	-0.094393	0.0346131
AAGTCTGCATACGCCG-1_2	-0.13546	0.664373	-0.211079	-0.0831198	0.298186
AAGTCTGTCTTTACGT-1_2	-0.308395	1.18047	-0.127873	-0.226424	0.218379
AATCCAGGTGTCTGAT-1_2	-0.0545677	0.770223	0.0333552	-0.200389	-0.246862
AATCGGTAGCTCTCGG-1_2	-0.157258	1.12002	-0.0113696	-0.185758	-0.301196
AATCGGTGTTCAGGCC-1_2	-0.23814	1.00156	-0.2218	-0.137758	-0.0298909
AATCGGTTCGTTTAGG-1_2	0.149761	0.371855	-0.040067	0.491598	-0.121737
AATCGGTTCTTGCAAG-1_2	-0.0509119	1.23282	-0.0840399	-0.111154	0.062032
ACACCAACACCCATTC-1_2	-0.292384	0.881321	-0.0814613	-0.203797	-0.112436
ACACCAACATCTACGA-1_2	-0.179828	0.118145	-0.107826	-0.139018	0.00983164
ACACCAAGTCTCTCGT-1_2	-0.0564785	1.07602	-0.20499	-0.147767	0.014255
ACACCAATCCGTAGGC-1_2	-0.307114	1.18133	-0.205491	-0.126487	0.0900561
ACACCCTAGAGCTGGT-1_2	-0.363887	0.941164	-0.237177	-0.251705	-0.118865
ACACCCTTCCTTTACA-1_2	-0.230948	1.61246	-0.0678712	-0.194788	0.173476
ACACCGGCAATCCGAT-1_2	-0.269877	1.31089	0.0580881	-0.30821	0.471847
ACACCGGGTGTTCTTT-1_2	-0.251437	0.646476	-0.0628804	-0.184666	-0.0422579
ACACTGAGTGTTCTTT-1_2	-0.244256	1.0034	-0.0965205	-0.233661	-0.178836
ACACTGATCATTTGGG-1_2	-0.285887	1.13081	-0.0736612	-0.319919	0.00556129
ACAGCCGAGCTACCTA-1_2	-0.049594	0.897597	-0.180279	0.00253343	0.589876
ACAGCCGGTTTCGCTC-1_2	-0.256086	0.897139	-0.229571	-0.252441	-0.170708
ACAGCCGTCAGGTTCA-1_2	-0.161193	0.757061	-0.0149958	-0.174291	0.0286157
ACAGCTAAGAGCTGGT-1_2	-0.325462	1.26277	-0.216648	-0.299418	-0.0238177
ACAGCTACACCAGCAC-1_2	-0.167637	1.02783	-0.0629157	0.0857044	0.117597
ACATACGCACCACCAG-1_2	-0.279632	0.86802	-0.057291	-0.2922	0.0669102
ACATACGCACTGCCAG-1_2	0.270771	0.276356	0.240219	0.696234	0.0630435
ACATACGCAGACGCTC-1_2	-0.22504	0.512945	-0.254677	-0.241492	0.00882759
ACATACGGTAGCGCAA-1_2	-0.169318	1.08863	-0.0270754	-0.0913529	-0.0466908
ACATACGGTGTAAGTA-1_2	-0.231525	0.993969	0.347879	-0.15757	0.328036
ACATACGGTGTATGGG-1_2	-0.264375	1.07367	0.0025221	-0.137469	-0.136811
ACATCAGAGAACTGTA-1_2	-0.265144	1.30925	-0.225195	-0.297739	0.236297
ACATGGTGTCACTGGC-1_2	-0.280557	1.47519	0.0229008	-0.166235	-0.136253
ACCAGTATCTACTTAC-1_2	-0.320769	1.2798	-0.208178	-0.262861	-0.135504
ACCAGTATCTCCAACC-1_2	-0.266255	0.762619	-0.084298	-0.0501845	0.192405
ACCCACTAGCTTCGCG-1_2	0.312753	0.313633	0.112685	0.0841283	-0.0491161
ACCCACTGTGTCTGAT-1_2	-0.200028	1.23621	-0.213974	-0.0909664	0.543939
ACCGTAAAGAATGTTG-1_2	-0.286925	1.11805	-0.195372	-0.287735	0.445099
ACCGTAACAGGGCATA-1_2	-0.217479	1.01453	-0.180292	-0.277507	0.18611
ACCGTAATCACCCTCA-1_2	-0.276729	1.02663	-0.199887	-0.140149	0.118868
ACCGTAATCCATGCTC-1_2	-0.336172	1.2544	-0.209256	-0.200309	0.155402
ACCTTTAGTGGTAACG-1_2	-0.189173	0.914922	-0.122148	-0.147409	0.145356
ACGAGCCCAAACCCAT-1_2	-0.286214	1.13187	-0.155403	-0.30506	0.106143
ACGAGCCCAAGGTTTC-1_2	0.156146	0.328704	0.388404	0.119402	-0.159766
ACGAGGATCATCGATG-1_2	-0.149154	1.19121	-0.235141	-0.162739	-0.042376
ACGATACAGATATACG-1_2	0.326946	0.375318	0.338487	0.458153	-0.0581964
ACGATACCAGGGTATG-1_2	0.0354049	0.404313	0.0291452	0.0112126	-0.0712314
ACGATGTTCCGCTGTT-1_2	-0.154493	1.04623	-0.232327	-0.142557	-0.129722
ACGCAGCCATAGGATA-1_2	-0.215075	1.47887	-0.191176	-0.157434	0.0839295
ACGCAGCTCGCTTGTC-1_2	0.0304063	0.055746	-0.0338619	-0.0313916	0.0507762
ACGCCAGAGCAAATCA-1_2	-0.147675	1.34565	-0.149257	-0.198389	-0.0662857
ACGCCGAAGCGCTTAT-1_2	-0.292578	1.08396	0.00303501	-0.188367	-0.0280128
ACGCCGACAACTGCTA-1_2	-0.0765557	1.20504	0.297909	0.127194	0.257742
ACGCCGAGTCAAACTC-1_2	-0.243608	1.0916	-0.237351	-0.175995	0.167846
ACGGAGACATGCCCGA-1_2	0.286568	0.327619	0.314378	0.0224363	-0.175938
ACGGAGAGTTGTGGAG-1_2	-0.0441676	0.361005	0.327685	0.230812	0.0496069
ACGGCCAAGGTTACCT-1_2	-0.276235	0.968537	-0.205852	-0.085528	-0.31274
ACGGCCATCTAAGCCA-1_2	-0.181306	0.922909	-0.215989	-0.159852	0.270177
ACGGGCTCATCCTAGA-1_2	-0.261958	0.914846	-0.236776	-0.212888	-0.19307
ACGGGCTTCTGTCCGT-1_2	-0.166801	0.753673	0.0531224	-0.0806596	0.0108299
ACGGGTCAGAGTCTGG-1_2	-0.206206	0.989666	-0.0821726	-0.202472	-0.178109
ACGTCAAAGACAGACC-1_2	-0.28276	1.06801	-0.127147	-0.195069	0.279093
ACGTCAAAGCTTCGCG-1_2	0.201773	0.412519	-0.214154	0.272939	-0.149329
ACGTCAAGTCTCTCGT-1_2	-0.174463	0.384764	-0.0191683	-0.13389	-0.214753
ACTATCTTCGTAGGTT-1_2	-0.303268	1.24559	-0.238661	-0.242058	0.0810435
ACTGAACGTGGCCCTA-1_2	-0.274105	1.56786	-0.0607907	-0.193818	0.0282637
ACTGAGTGTCTTGCGG-1_2	-0.23886	1.11951	-0.209547	-0.199938	-0.0697519
ACTGAGTGTTCCACAA-1_2	-0.242679	1.09973	-0.190088	-0.102021	-0.0371537
ACTGATGAGACACTAA-1_2	-0.046453	0.303365	-0.211996	-0.0205048	-0.046236
ACTGATGTCAGCGACC-1_2	-0.200868	0.963308	-0.0501736	-0.257352	0.225827
ACTGCTCAGTGTACGG-1_2	0.0905088	0.650977	-0.0706268	-0.0233768	0.137752
ACTGCTCGTTAGTGGG-1_2	-0.0655285	0.753279	0.134756	0.0155987	-0.14733
ACTGTCCAGCGCTTAT-1_2	-0.264832	1.40621	-0.232928	-0.233302	0.250224
ACTGTCCAGGCCCTCA-1_2	-0.330239	1.30738	-0.22075	-0.20716	-0.0681348
ACTGTCCAGTCACGCC-1_2	-0.210112	0.849625	-0.0728845	-0.207484	-0.111636
ACTTACTCACTAGTAC-1_2	-0.231433	1.36086	-0.18658	-0.174644	0.0753271
ACTTACTCAGACACTT-1_2	-0.134776	0.9933	-0.229346	-0.247069	0.368592
ACTTACTCATCCCATC-1_2	-0.234584	1.06924	-0.220937	-0.203142	-0.108321
ACTTACTCATCGTCGG-1_2	-0.130519	0.957077	-0.0439014	-0.0493761	-0.0668571
ACTTACTTCACGACTA-1_2	-0.13999	0.22877	-0.215213	-0.0474011	-0.116576
ACTTGTTGTACCGTTA-1_2	-0.137104	1.43447	-0.217381	-0.198996	0.241248
ACTTGTTGTGCAACGA-1_2	-0.176411	1.03667	-0.0534839	-0.04955	-0.149946
ACTTTCACAATGTTGC-1_2	-0.207562	0.844819	0.234556	-0.17135	0.220581
AGAATAGCATGCCTAA-1_2	-0.110443	0.969106	0.053763	-0.033105	0.0880578
AGACGTTAGTGTGGCA-1_2	-0.286174	1.21858	-0.0398349	-0.185992	0.111536
AGACGTTGTGTGACGA-1_2	-0.190202	1.00389	0.20315	-0.245081	0.313622
AGAGCTTAGGATGCGT-1_2	-0.278012	1.25371	-0.0656638	-0.274974	0.0239458
AGAGCTTAGGCTATCT-1_2	-0.122097	1.0619	-0.201748	-0.15298	0.0519265
AGAGCTTGTAGGAGTC-1_2	-0.248781	0.824602	-0.164008	-0.232443	0.0865034
AGAGCTTGTTCCATGA-1_2	-0.215222	0.59022	-0.151971	-0.142938	-0.0554923
AGAGTGGCACCAACCG-1_2	-0.30414	0.847876	-0.22387	-0.267198	0.299927
AGAGTGGCATAGTAAG-1_2	-0.301692	1.12222	-0.215455	-0.207178	-0.0807695
AGAGTGGGTCGGATCC-1_2	-0.249778	1.41953	-0.222617	-0.269525	0.0185981
AGATCTGAGATATACG-1_2	-0.325036	1.12746	-0.18625	-0.165457	0.0709365
AGATCTGCACAGAGGT-1_2	-0.282514	1.23415	0.00761554	-0.313028	0.0888883
AGATCTGCACCGCTAG-1_2	-0.22672	0.770716	0.0117402	-0.14448	-0.103713
AGATCTGCACGACTCG-1_2	-0.329893	1.00052	-0.0136935	-0.366171	-0.0138963
AGATCTGCAGCGATCC-1_2	-0.0287052	0.432504	0.0508776	0.05467	0.0213574
AGATCTGTCCCTTGTG-1_2	-0.266137	1.21113	-0.0414227	-0.2947	-0.19539
AGCAGCCAGATGCGAC-1_2	-0.240399	1.15275	-0.173328	-0.279382	0.154445
AGCATACAGCGCCTTG-1_2	-0.0383976	0.308516	-0.228173	0.0446221	-0.110987
AGCATACGTAAGTGTA-1_2	-0.286439	0.934974	-0.143858	-0.359017	0.0643766
AGCATACGTAGTGAAT-1_2	-0.181955	1.02324	-0.0512002	-0.00354643	0.0262124
AGCATACGTTACCAGT-1_2	0.231444	0.392548	-0.122309	0.264366	0.115071
AGCGGTCCAAACTGCT-1_2	-0.0876649	1.06848	-0.232325	-0.114132	0.0994959
AGCGGTCTCCGAAGAG-1_2	-0.208501	1.14327	-0.0847708	-0.119192	0.129583
AGCGGTCTCTGAGGGA-1_2	-0.181904	0.588594	0.111912	-0.176502	-0.15576
AGCGTATAGAGGTTGC-1_2	-0.222652	0.919312	-0.230622	-0.141526	0.00334324
AGCGTATAGGGAGTAA-1_2	-0.22301	0.561895	-0.128034	-0.291843	0.235102
AGCGTATCAAGGTTTC-1_2	0.2978	0.55327	0.196997	0.603174	-0.461842
AGCGTATCACTTACGA-1_2	0.198186	0.859553	-0.0707449	0.2575	0.105873
AGCGTCGTCGAACGGA-1_2	-0.173062	0.669918	-0.148118	0.0193272	0.162815
AGCTCCTTCGGTTCGG-1_2	0.111942	0.0834921	-0.133088	0.368258	-0.280756
AGCTCTCTCCTGTAGA-1_2	-0.26976	0.943667	0.00172737	-0.165071	0.166568
AGCTCTCTCGACAGCC-1_2	-0.15925	0.394163	-0.0605408	-0.143955	-0.0953145
AGCTTGAAGACGCTTT-1_2	-0.218853	0.22625	-0.132384	-0.248412	-0.0502311
AGCTTGACATGGGAAC-1_2	-0.23607	0.916843	-0.238335	-0.323399	0.165591
AGGCCACAGCGACGTA-1_2	-0.189368	1.17639	0.192871	-0.215774	-0.307702
AGGCCACAGGATCGCA-1_2	-0.280273	0.98272	-0.210509	-0.217001	-0.209963
AGGCCACCAGAGCCAA-1_2	0.184589	0.532881	0.386526	0.0451914	0.127226
AGGGAGTCAGGGATTG-1_2	0.0331093	0.397322	-0.12472	0.0305021	-0.230218
AGGGAGTTCACTCTTA-1_2	-0.318798	0.736216	-0.0929779	-0.36801	-0.252423
AGGGAGTTCCGCATCT-1_2	-0.233249	1.233	-0.104907	-0.314809	-0.0150612
AGGGATGTCGCCCTTA-1_2	-0.168891	1.28895	0.15057	-0.0410567	0.328874
AGGGATGTCTACTCAT-1_2	-0.0857271	0.726346	-0.076066	-0.208848	0.0801517
AGGGTGAAGCGATAGC-1_2	-0.168712	0.993757	0.0808374	-0.170622	-0.0377351
AGGGTGACAGGACGTA-1_2	-0.166287	1.13449	-0.102775	-0.289435	-0.473325
AGGTCATAGTGTACCT-1_2	-0.26157	0.817989	-0.0699739	-0.210355	0.0215721
AGGTCATCACGCCAGT-1_2	-0.0062638	0.477204	0.127987	-0.153163	0.407219
AGGTCATCAGCGTAAG-1_2	-0.194955	0.823041	-0.197237	-0.0453329	0.159642
AGGTCATTCCTGCCAT-1_2	-0.213006	0.826569	-0.202718	-0.21541	0.194906
AGGTCATTCGTCCAGG-1_2	0.138155	1.08934	0.0179744	0.506902	-0.171011
AGGTCCGTCCGCATCT-1_2	-0.324079	1.53246	-0.233962	-0.245555	-0.237847
AGTAGTCTCCATGAAC-1_2	-0.299681	1.00882	-0.0617758	-0.236285	0.187469
AGTAGTCTCTTGTTTG-1_2	-0.239994	0.897703	-0.223182	-0.204965	-0.130127
AGTCTTTAGAATGTTG-1_2	0.0212426	1.20238	-0.184413	-0.0433027	-0.111963
AGTCTTTGTGCACTTA-1_2	-0.201062	0.984406	-0.156072	-0.126536	-0.128342
AGTCTTTTCAAGCCTA-1_2	0.0437843	0.457962	-0.0909211	0.483246	0.0595669
AGTGAGGAGAACTGTA-1_2	-0.168596	1.23963	-0.0719758	-0.213212	0.00454997
AGTGAGGCAAGCCGTC-1_2	-0.150222	0.963616	-0.178143	-0.15537	0.00376733
AGTGGGACAAACCTAC-1_2	-0.122391	0.0834116	0.29373	-0.146734	-0.106073
AGTGGGAGTCTCATCC-1_2	-0.397705	1.21172	0.0281173	-0.355308	-0.101381
AGTGGGAGTTAAGAAC-1_2	-0.263538	1.15536	-0.168596	-0.248996	0.193799
AGTGTCAAGATCTGCT-1_2	0.315752	0.198901	-0.0274184	0.419321	-0.442177
AGTGTCACAGCGATCC-1_2	-0.243837	1.09329	0.0359176	-0.293325	-0.155296
AGTGTCAGTCTCGTTC-1_2	0.0713192	0.379535	0.391804	-0.122095	-0.111398
AGTTGGTAGTAACCCT-1_2	-0.0253315	1.13858	-0.00820891	-0.12305	0.284316
AGTTGGTCACGACGAA-1_2	-0.307654	1.6337	-0.233806	-0.117954	0.214013
ATAACGCAGCTGAAAT-1_2	-0.0899885	0.839257	-0.197444	0.0871393	-0.167421
ATAACGCCATAGGATA-1_2	0.321664	0.248399	-0.208043	0.520671	0.277761
ATAACGCGTAGCGATG-1_2	-0.266243	0.878852	-0.254448	-0.213266	-0.000453708
ATAAGAGAGCTAGTCT-1_2	-0.274657	1.02823	0.144916	-0.216637	0.29902
ATAAGAGAGTCCCACG-1_2	-0.298742	1.28174	-0.223888	-0.198456	-0.148432
ATAAGAGGTAAGTAGT-1_2	-0.215903	0.836636	-0.0671803	-0.250969	0.0788355
ATAGACCCAGTAAGCG-1_2	-0.147922	1.36535	-0.0290993	-0.159498	0.230781
ATCACGATCAAGCCTA-1_2	-0.188456	0.658325	-0.0737321	-0.254064	0.404898
ATCATCTAGAAGGCCT-1_2	-0.333541	1.35518	-0.222377	-0.1316	0.0233158
ATCATCTAGAGGTTGC-1_2	-0.185336	0.78124	-0.236853	-0.077201	-0.473055
ATCATCTAGTGTACTC-1_2	0.089522	0.766857	0.220242	-0.067858	0.0112175
ATCATCTTCACATACG-1_2	-0.282564	1.16775	-0.127838	-0.301109	0.0666477
ATCATGGTCACCACCT-1_2	-0.246334	1.42697	-0.210625	-0.229862	0.00237949
ATCCACCCACAGCCCA-1_2	-0.36627	1.06121	-0.219119	-0.26589	0.085468
ATCCACCTCTGACCTC-1_2	0.133376	0.381272	0.0481648	0.308513	-0.318971
ATCCGAAAGGCAAAGA-1_2	-0.17908	1.01863	-0.203826	-0.114757	-0.151429
ATCCGAACAAGGTTCT-1_2	-0.264931	0.531723	0.110466	-0.288298	-0.00456228
ATCCGAAGTTAAGAAC-1_2	0.154878	0.0510475	0.0328478	0.282342	-0.287646
ATCCGAAGTTCCACTC-1_2	-0.286642	1.27959	-0.147743	-0.237007	0.060523
ATCGAGTTCTGTACGA-1_2	-0.177656	1.09579	-0.216704	-0.265382	0.561878
ATCTACTAGTGGCACA-1_2	-0.206946	0.639583	-0.125256	-0.246369	-0.0321359
ATCTACTCAGGATTGG-1_2	-0.0610704	0.817982	0.0265472	-0.0577677	-0.0130439
ATCTACTGTAGGGACT-1_2	0.534552	0.238177	-0.255779	0.868574	-0.219167
ATCTACTGTCATTAGC-1_2	-0.218309	0.982332	-0.0800116	-0.22883	-0.00493672
ATCTACTGTCCATCCT-1_2	-0.219793	1.01052	-0.210413	-0.179972	0.199333
ATCTACTTCTCATTCA-1_2	-0.20838	1.15624	-0.239612	-0.227346	0.151766
ATCTGCCGTGTCGCTG-1_2	-0.278832	1.05877	-0.23738	-0.200668	-0.334113
ATCTGCCTCTTGTCAT-1_2	-0.262201	1.23643	-0.182187	-0.147362	0.2203
ATGAGGGTCCGATATG-1_2	-0.0628137	0.446889	0.0868196	0.12262	0.122585
ATGCGATGTTGCCTCT-1_2	-0.213194	1.30169	-0.182352	-0.165056	0.166302
ATGGGAGTCATCACCC-1_2	-0.342933	1.1936	-0.255461	-0.281212	-0.0302762
ATGGGAGTCTCTAGGA-1_2	-0.0118257	0.941831	-0.0886958	-0.112085	0.285513
ATGTGTGCATATACCG-1_2	-0.168809	0.938244	0.0548659	-0.0967453	0.338291
ATTACTCAGGGATACC-1_2	-0.274971	0.859506	-0.0313176	-0.304502	0.0831859
ATTACTCCACAACGCC-1_2	-0.099961	1.01747	-0.192922	-0.150391	0.0448102
ATTACTCTCCCTAACC-1_2	-0.155548	1.35787	-0.192191	-0.0102251	0.347566
ATTATCCAGCCACTAT-1_2	-0.097814	0.861104	-0.091966	-0.176805	-0.259718
ATTATCCCAGCCAGAA-1_2	0.257413	0.513211	0.0382956	0.411702	-0.485687
ATTATCCGTTAAGAAC-1_2	-0.270475	1.15282	-0.0552219	-0.274076	0.323913
ATTCTACGTAGCTGCC-1_2	-0.234639	1.39449	-0.111584	-0.238814	-0.0219968
ATTCTACGTGTCTGAT-1_2	-0.408223	1.44918	-0.223839	-0.260892	0.175087
ATTGGACAGTCCTCCT-1_2	-0.205623	1.02054	-0.224356	-0.211275	0.613082
ATTGGACCACAGGTTT-1_2	-0.310475	1.02904	-0.204642	-0.170811	0.171925
ATTGGTGAGGGCTTCC-1_2	-0.231174	0.783641	0.0730585	-0.110435	-0.265234
CAACCAAAGACATAAC-1_2	0.108245	0.309541	0.0511112	0.0334944	0.186322
CAACCTCCACGAAATA-1_2	-0.293212	1.16771	0.197879	-0.246644	0.358849
CAACTAGAGCACCGCT-1_2	0.100997	0.496249	0.183842	-0.0366899	0.0446325
CAACTAGAGCGTTGCC-1_2	-0.201503	0.899181	0.00265924	-0.187032	0.115114
CAACTAGAGTACGTTC-1_2	-0.00697847	0.770477	-0.218739	-0.0077668	-0.3412
CAACTAGCACCACCAG-1_2	0.250661	0.474702	0.447747	0.236499	-0.00648024
CAACTAGCAGGAACGT-1_2	0.218741	0.410537	0.00812342	0.241336	-0.169601
CAACTAGGTCAAAGCG-1_2	0.532024	0.206799	-0.207958	0.731813	-0.293341
CAACTAGGTCGAATCT-1_2	-0.235993	1.18421	-0.206635	-0.238477	0.1516
CAAGAAACATTTCACT-1_2	0.334415	0.322866	0.129773	0.654113	-0.13044
CAAGATCAGGCAATTA-1_2	-0.34459	1.11033	-0.114483	-0.30936	0.41793
CAAGATCTCTTAGAGC-1_2	-0.286253	1.27799	-0.246087	-0.36123	0.202279
CAAGGCCGTACCGTAT-1_2	0.264024	0.299469	-0.193087	0.565072	-0.127611
CAAGGCCGTTAAAGAC-1_2	-0.339218	1.20065	-0.234702	-0.309249	0.0659038
CAAGGCCTCTCGCATC-1_2	-0.179571	0.930415	-0.0316065	-0.132426	0.269162
CAAGTTGCATCCTTGC-1_2	-0.257999	1.1655	-0.0579718	-0.253295	0.191003
CACAAACGTGAGCGAT-1_2	-0.303996	0.889137	-0.252173	-0.182411	0.0643917
CACAAACTCAAGAAGT-1_2	-0.190369	1.27441	-0.0496019	-0.163282	0.0674291
CACAAACTCTCTAGGA-1_2	-0.24689	0.890894	-0.200493	-0.131813	0.491994
CACACAAAGCGTGTCC-1_2	-0.242472	0.853545	-0.0528117	-0.273111	-0.186353
CACACAAAGGTCATCT-1_2	-0.269419	1.41243	-0.217257	-0.116321	0.158434
CACACAACACGAAACG-1_2	-0.15141	1.38371	0.0858178	-0.109914	0.168003
CACACAATCTATCGCC-1_2	-0.0835627	0.520289	-0.227006	-0.0324717	-0.27907
CACACCTAGCAAATCA-1_2	-0.14131	0.860248	-0.153084	-0.0924712	0.120864
CACACTCAGTGACTCT-1_2	-0.303474	0.929693	0.0130847	-0.246841	-0.161648
CACACTCCAAGGGTCA-1_2	0.542785	0.354533	0.708947	1.22574	-0.0441921
CACACTCGTGTGACCC-1_2	-0.239834	1.03283	-0.215304	-0.0627369	-0.279756
CACACTCTCCAGGGCT-1_2	-0.16542	1.25085	-0.072265	-0.217291	-0.255188
CACACTCTCGCGTTTC-1_2	-0.390147	1.29043	0.0865113	-0.12986	-0.190878
CACAGGCAGAACAACT-1_2	0.281923	0.348299	0.663517	0.298951	-0.019207
CACAGGCTCAACCATG-1_2	-0.223606	1.34867	-0.0947872	-0.135864	-0.224033
CACAGTACACGGTAAG-1_2	-0.179792	0.828568	-0.205562	-0.135935	-0.246213
CACATAGAGTGCCATT-1_2	-0.152382	1.21791	-0.229668	-0.169692	0.284574
CACATAGCATACTACG-1_2	-0.23551	1.29314	-0.208291	-0.186402	-0.167293
CACATAGCATTAACCG-1_2	0.209059	0.40308	0.176185	0.701461	-0.0576795
CACATTTAGATAGTCA-1_2	-0.199512	1.28586	-0.246019	-0.251489	0.208358
CACATTTAGTACGTAA-1_2	-0.380648	1.05706	-0.0231737	-0.336157	0.258838
CACATTTTCATCGCTC-1_2	-0.0976693	1.03863	-0.225776	-0.161627	-0.0144088
CACCACTCAGCTCCGA-1_2	-0.0351424	1.13072	0.213218	0.0234251	0.0726157
CACCTTGAGACAAAGG-1_2	-0.193126	1.42288	-0.215535	-0.183563	-0.00902413
CACCTTGAGTGAAGTT-1_2	-0.124045	1.43588	-0.22249	-0.0562954	-0.0425014
CACCTTGGTAGCGCTC-1_2	0.0747266	0.356809	0.0675798	-0.0648036	0.00656622
CACCTTGGTGCACCAC-1_2	-0.366837	1.36744	-0.166278	-0.320444	0.0358515
CACTCCAAGCAACGGT-1_2	0.0846108	0.3379	0.321576	0.105161	-0.311654
CACTCCAAGGTTCCTA-1_2	-0.217901	0.919779	-0.200909	-0.143021	0.0126255
CACTCCAAGTTGTCGT-1_2	-0.0768132	0.55394	-0.224256	-0.194239	-0.261141
CACTCCAGTCTGCCAG-1_2	-0.18363	1.22032	-0.205012	0.0112674	0.12669
CAGAATCCACACGCTG-1_2	-0.331671	1.02672	-0.0857459	-0.215666	0.201334
CAGAATCTCACATGCA-1_2	-0.151464	0.759861	-0.115566	-0.141731	0.20782
CAGAATCTCCCACTTG-1_2	0.173706	0.0689919	-0.203214	0.334427	-0.458766
CAGAGAGGTAGCGCTC-1_2	-0.277597	0.659653	0.0410034	-0.217697	-0.373901
CAGAGAGTCCAAACAC-1_2	-0.273832	1.04406	-0.20617	-0.218456	-0.0633292
CAGATCAAGTTGTAGA-1_2	-0.0120968	0.543188	0.0817988	0.0252153	0.453136
CAGATCACAGCTTAAC-1_2	-0.0815283	0.673516	-0.0520498	-0.242576	-0.0304271
CAGATCACATATACGC-1_2	-0.197028	0.739944	-0.11056	-0.237963	-0.0492795
CAGATCATCACAGTAC-1_2	0.00708335	-0.0221718	-0.0287806	-0.143215	-0.0301744
CAGCAGCGTATGAAAC-1_2	-0.177012	1.1594	0.368439	-0.0959205	0.156885
CAGCAGCGTATGGTTC-1_2	-0.271958	0.68073	0.0258636	-0.224522	0.0591807
CAGCAGCTCCTATGTT-1_2	-0.127191	1.23316	-0.197003	-0.0951386	0.274943
CAGCAGCTCGTTACGA-1_2	-0.357464	1.47182	-0.16003	-0.244988	0.0508533
CAGCCGACACCAGATT-1_2	-0.292974	1.43346	-0.0971468	-0.288634	0.250213
CAGCCGATCTTACCTA-1_2	-0.300743	1.26944	-0.176338	-0.204507	0.137251
CAGCGACCACATGTGT-1_2	0.0456739	0.19324	0.177111	0.054083	-0.0749755
CAGCTAAAGCCCAGCT-1_2	-0.337976	0.910556	0.00847372	-0.254344	0.0634889
CAGCTAAAGCGTTCCG-1_2	-0.239963	1.17587	-0.203188	-0.154639	0.245696
CAGCTAAGTCGAGATG-1_2	-0.190295	1.1957	-0.146626	-0.23526	-0.105464
CAGCTAAGTGTAAGTA-1_2	-0.301212	1.10771	0.038805	-0.243606	0.0440394
CAGCTAATCTTTAGTC-1_2	-0.179125	0.68408	-0.0909313	-0.224164	0.160188
CAGCTGGAGGACATTA-1_2	0.321809	0.611382	0.028203	0.236106	-0.051738
CAGCTGGCATTGAGCT-1_2	-0.208152	1.22285	0.00965327	0.00549387	0.26612
CAGGTGCAGCCAGAAC-1_2	-0.181963	0.867094	-0.170087	-0.0974321	-0.206201
CAGGTGCCAGTATAAG-1_2	0.00992157	0.933262	-0.221631	-0.0175131	0.367515
CAGGTGCTCAGCTCTC-1_2	-0.227494	0.506107	0.160725	-0.176189	-0.183801
CAGTAACAGACAGAGA-1_2	0.423354	0.454268	0.0341911	0.63931	-0.231071
CAGTAACAGGGAGTAA-1_2	-0.0912296	0.707838	-0.180919	-0.0527379	-0.193515
CAGTAACCATGACATC-1_2	-0.297045	1.27088	-0.239722	-0.139728	0.436845
CAGTAACGTTACGGAG-1_2	0.383667	0.805963	-0.194858	0.559554	0.0562468
CAGTAACTCACCTCGT-1_2	-0.264084	1.24105	-0.0305821	-0.150924	-0.274088
CAGTCCTCACCGCTAG-1_2	-0.278031	0.54066	0.0779258	-0.160508	-0.475053
CAGTCCTCAGACTCGC-1_2	-0.148565	0.513263	-0.0239685	-0.174207	-0.266288
CATATGGTCGTAGGAG-1_2	-0.255513	0.715534	-0.0627483	-0.203652	0.00354345
CATATTCAGGCTCAGA-1_2	-0.207779	1.19364	-0.254434	-0.217229	0.0298449
CATATTCAGTTAAGTG-1_2	-0.185524	1.58148	-0.153475	-0.160313	0.430484
CATATTCGTGTTAAGA-1_2	-0.155313	1.54401	-0.200206	-0.0792228	0.411764
CATCAAGAGCCACTAT-1_2	-0.285796	1.33592	-0.123739	-0.357007	0.127018
CATCAAGAGTATCTCG-1_2	0.00763565	0.181048	0.397032	-0.0595875	-0.0125151
CATCAAGCAACGCACC-1_2	-0.194388	1.04828	-0.0891519	-0.242268	0.0973009
CATCAGAAGGGTGTGT-1_2	-0.352495	1.30247	-0.0993785	-0.153726	-0.19978
CATCAGAGTTCGAATC-1_2	-0.0905474	1.08943	-0.178995	-0.0859262	0.157668
CATCAGATCGCTTAGA-1_2	-0.224047	1.06491	-0.0340175	-0.14806	0.586213
CATCGAAGTGTGACCC-1_2	-0.288664	0.935827	-0.204905	-0.137472	-0.139374
CATCGAATCACGATGT-1_2	-0.310707	0.744331	0.0650753	-0.311777	-0.0729174
CATGACACACAAGACG-1_2	-0.257317	0.789403	-0.204945	-0.257878	-0.0924099
CATGACATCAGATAAG-1_2	0.348453	0.717178	0.379063	-0.00219292	0.194381
CATGCCTCACACAGAG-1_2	-0.197913	0.919083	-0.189643	0.00257948	0.188774
CATGCCTGTGTGAAAT-1_2	-0.211208	1.28044	-0.048287	-0.182755	0.315452
CATGCCTTCACAAACC-1_2	-0.0504937	1.20035	-0.203981	-0.118313	0.0119283
CATGGCGGTAATTGGA-1_2	-0.192652	1.02612	-0.198219	-0.0926044	-0.193781
CATTATCTCCGTCAAA-1_2	-0.260429	1.20145	-0.201719	-0.160481	0.0633991
CATTATCTCGCAAGCC-1_2	0.112377	0.209503	-0.000707229	0.429591	-0.258377
CATTATCTCTTAACCT-1_2	-0.270899	0.536744	-0.12236	-0.170283	-0.300661
CATTCGCAGTGAAGAG-1_2	-0.366914	1.15791	-0.237486	-0.320297	-0.149298
CATTCGCTCAATACCG-1_2	-0.0851226	0.639735	-0.13249	-0.212443	-0.0367797
CCAATCCAGTCACGCC-1_2	0.177563	0.106304	-0.0629401	0.182116	0.0402726
CCAATCCCAACGCACC-1_2	-0.105686	0.225757	0.0821543	0.0276107	0.0519969
CCACCTAGTATAAACG-1_2	-0.330112	0.861135	-0.22003	-0.32773	-0.268081
CCACCTATCTTCTGGC-1_2	-0.22035	1.11722	-0.0876499	-0.147483	0.160778
CCACGGACAGTTAACC-1_2	-0.325362	1.10523	-0.224375	-0.329805	0.095471
CCACGGAGTACCATCA-1_2	-0.188722	1.20489	0.146813	-0.240981	0.0222288
CCACGGATCGCATGAT-1_2	-0.198106	0.875374	-0.190564	-0.214557	-0.289461
CCACTACAGCCACGTC-1_2	-0.370147	1.11985	-0.0516679	-0.28415	-0.15246
CCACTACCAAGTTAAG-1_2	-0.286903	1.13751	-0.0645808	-0.32031	0.174186
CCACTACGTACATGTC-1_2	-0.38973	1.07077	-0.227484	-0.261881	-0.0954112
CCACTACGTAGAAGGA-1_2	-0.0805095	0.646219	-0.0103304	0.147765	-0.247643
CCACTACTCAACACCA-1_2	-0.247014	1.46194	-0.134531	-0.191633	0.252023
CCACTACTCCTGCCAT-1_2	-0.214835	1.30644	-0.198896	0.00409098	0.0648858
CCAGCGATCACCAGGC-1_2	-0.223382	0.949422	-0.195122	-0.173539	0.27026
CCAGCGATCCTATGTT-1_2	-0.177559	0.972699	-0.0473951	-0.172395	-0.241762
CCAGCGATCTCTGCTG-1_2	-0.230932	1.15684	-0.0824258	-0.113751	0.0336459
CCATGTCAGCTGATAA-1_2	-0.0954858	0.993959	0.00626913	-0.164598	0.344208
CCATGTCCAATGGATA-1_2	-0.158569	1.19118	-0.11997	-0.219555	-0.198123
CCATGTCGTCCCTACT-1_2	-0.0119445	0.928647	-0.220806	0.100106	0.0872372
CCATTCGAGCTAGGCA-1_2	-0.0866494	0.277873	0.11475	-0.213022	-0.302078
CCATTCGAGGTTACCT-1_2	-0.222018	1.14482	-0.225958	-0.221843	0.107944
CCATTCGGTCGGGTCT-1_2	-0.154532	0.92151	-0.197701	-0.286074	0.501193
CCATTCGGTGTTAAGA-1_2	-0.191692	0.930809	-0.25755	-0.197206	0.0356442
CCCAATCTCAATACCG-1_2	-0.201399	1.16038	-0.220154	-0.201397	0.334949
CCCAGTTAGTCAATAG-1_2	-0.002317	0.277101	0.368342	0.0166676	0.011536
CCCAGTTCAGGGATTG-1_2	-0.291136	1.0613	-0.228629	-0.323969	-0.0637627
CCCAGTTGTGCAGGTA-1_2	-0.22692	0.843835	-0.0594261	-0.181703	-0.175085
CCCAGTTTCCTAAGTG-1_2	-0.190025	1.14205	-0.228248	-0.0379286	-0.162917
CCCATACGTACGCACC-1_2	-0.207144	1.07699	-0.222366	-0.213876	0.00304322
CCCTCCTAGAGTACCG-1_2	-0.23582	0.889393	-0.0573575	-0.190659	-0.279806
CCCTCCTAGCGCCTCA-1_2	-0.330041	1.31044	-0.0177309	-0.307381	-0.2207
CCGGGATTCTTGACGA-1_2	-0.238635	1.16239	-0.0474378	-0.211146	-0.218943
CCGGTAGAGAATGTGT-1_2	-0.224833	1.03478	-0.155785	-0.176188	0.421554
CCGGTAGTCGTGGACC-1_2	-0.280577	1.25324	0.108326	-0.179946	-0.145206
CCGTACTAGATGGGTC-1_2	-0.211641	1.16138	-0.0138265	-0.173311	0.20881
CCGTACTCACCGAAAG-1_2	-0.27615	1.07958	0.0131685	-0.0326393	0.365074
CCGTACTGTTATGTGC-1_2	-0.296075	0.840302	-0.21048	-0.22132	0.055575
CCGTACTTCACCATAG-1_2	-0.247083	0.616067	-0.0558572	0.0607088	-0.0252521
CCGTGGATCCAGAGGA-1_2	-0.193239	0.772641	-0.08832	0.00157861	0.108501
CCGTTCAAGGCAGGTT-1_2	-0.203164	0.964227	-0.211544	-0.0888386	0.17644
CCGTTCAAGTGTACCT-1_2	-0.173968	1.52388	-0.207501	-0.254403	0.0383375
CCGTTCAGTGAACCTT-1_2	-0.0260171	0.326206	0.141306	0.257449	0.306473
CCGTTCATCTACGAGT-1_2	-0.226682	1.03466	-0.21963	-0.317839	0.0212334
CCTAAAGGTACCGTTA-1_2	-0.0990439	0.955967	-0.206848	-0.231423	-0.0782805
CCTAAAGTCCAGTAGT-1_2	-0.303837	1.22884	-0.159603	-0.349349	0.0652966
CCTAAAGTCTATGTGG-1_2	-0.170563	0.75395	-0.0905261	-0.19782	-0.00795458
CCTACACAGCCGATTT-1_2	-0.172485	0.907446	0.0431826	-0.168038	-0.0649808
CCTACACCAGTACACT-1_2	-0.277998	0.905116	-0.124557	-0.243367	-0.142335
CCTACACCAGTAGAGC-1_2	0.314316	0.618942	0.327809	0.19491	-0.13483
CCTACACGTGCTAGCC-1_2	-0.265976	1.29197	-0.204199	-0.166293	0.489935
CCTACCAAGTGGGTTG-1_2	-0.294733	1.11417	-0.207899	-0.107304	-0.293474
CCTAGCTAGGGCTTGA-1_2	-0.400047	1.31401	-0.087176	-0.273482	0.0406042
CCTAGCTGTCTGGAGA-1_2	-0.31467	1.78386	-0.191561	-0.195586	0.0934737
CCTATTAAGTCGTTTG-1_2	-0.113292	1.08223	-0.197487	-0.0449848	-0.120488
CCTATTAGTGTCGCTG-1_2	-0.263878	1.08839	-0.207236	-0.158425	-0.127592
CCTATTATCCTCCTAG-1_2	0.010582	0.0102313	-0.0627581	-0.0233766	-0.139206
CCTCAGTCACGACTCG-1_2	-0.104969	0.0196168	-0.223394	-0.07099	-0.167268
CCTTACGAGCTGCAAG-1_2	-0.31233	1.22301	-0.217907	-0.183234	0.242373
CCTTACGTCTGCAAGT-1_2	0.111874	0.126323	0.189096	0.300667	-0.268515
CCTTCCCAGCCCAATT-1_2	-0.320459	1.04498	-0.0718177	-0.217262	-0.107258
CCTTCCCCAAACTGTC-1_2	0.68589	0.162623	-0.247558	0.776125	-0.273002
CCTTCCCCATGTAGTC-1_2	0.158174	0.668484	0.341882	0.118603	0.227796
CCTTCCCGTACCCAAT-1_2	-0.230699	1.15674	0.106572	-0.280419	-0.260344
CCTTCCCGTACTTCTT-1_2	0.0281552	1.11215	-0.109968	-0.0663673	0.475067
CCTTCGATCGCTAGCG-1_2	-0.201068	0.927983	-0.013902	-0.177854	-0.27309
CGAACATTCCAGAAGG-1_2	-0.0174796	1.18908	-0.0206669	-0.0836751	0.473717
CGAATGTAGGAGTCTG-1_2	-0.318394	1.17868	-0.0112654	-0.2711	0.352129
CGACCTTCATCCTTGC-1_2	-0.0820975	0.815235	0.0241839	-0.142817	0.100357
CGACCTTGTGCACTTA-1_2	-0.192947	1.18082	-0.204425	-0.288889	0.0656927
CGACTTCGTTGGACCC-1_2	-0.212763	0.93818	0.0547685	-0.2352	-0.314618
CGAGAAGCACTGTCGG-1_2	-0.164561	1.24783	-0.0782961	-0.130012	0.115605
CGAGAAGGTGTGAAAT-1_2	-0.192286	1.28874	-0.122988	-0.0933019	0.247297
CGAGCACAGTCCGGTC-1_2	-0.222055	0.780525	0.107125	-0.253747	-0.423085
CGAGCACTCTGACCTC-1_2	-0.122721	0.615922	-0.0208554	-0.120917	-0.0987222
CGAGCCACATGGTCAT-1_2	-0.308272	1.18027	-0.226902	-0.0855907	-0.348098
CGAGCCAGTATTCGTG-1_2	0.510738	0.186099	-0.0774894	0.879737	-0.454484
CGATGGCAGGCCCTCA-1_2	-0.277791	1.04489	-0.251185	-0.257185	0.269877
CGATGGCAGGGAACGG-1_2	0.186274	0.436666	0.12114	0.292934	-0.133007
CGATGGCGTACAGACG-1_2	-0.180287	0.74211	-0.193211	-0.132782	-0.0988915
CGATGGCGTTAAGATG-1_2	0.380845	0.281965	-0.0746148	0.736799	-0.455926
CGATGTAAGGCCCTCA-1_2	-0.163043	0.578642	-0.0877909	-0.0411203	0.0908509
CGATGTAAGGTGCTAG-1_2	-0.255997	1.06342	0.0429383	-0.383104	0.0012825
CGATGTAGTTCCGGCA-1_2	-0.116976	0.284375	-0.252509	-0.148355	-0.265674
CGATTGAGTATCAGTC-1_2	-0.256802	1.10859	-0.19177	-0.214619	-0.270145
CGCCAAGAGAAGAAGC-1_2	-0.249841	1.38934	0.0369444	0.000673128	0.359227
CGCCAAGCATCTACGA-1_2	0.263742	0.273702	-0.196467	0.710957	-0.188114
CGCCAAGTCTCCCTGA-1_2	-0.139719	0.777152	-0.223759	-0.232545	-0.29344
CGCGGTAAGAGGTACC-1_2	-0.114375	0.414359	-0.180599	-0.018477	0.0783422
CGCGGTACAGTATAAG-1_2	-0.208434	1.12434	-0.235887	-0.264903	0.366691
CGCGGTAGTCGGATCC-1_2	-0.0861403	1.06888	0.207888	-0.0475963	-0.0733481
CGCGTTTGTGACTCAT-1_2	-0.0995224	0.651391	0.077936	-0.170196	0.462399
CGCTATCGTCCAGTAT-1_2	-0.271597	0.94111	-0.124059	-0.190713	0.473602
CGCTATCTCAGTTGAC-1_2	-0.0850061	0.0726001	0.246435	0.0442325	0.212734
CGCTGGACATGTAGTC-1_2	-0.000878246	0.25893	-0.023477	-0.0773208	-0.0274167
CGCTTCACACGTTGGC-1_2	-0.0331107	0.981789	-0.0450677	-0.0278286	0.00599845
CGCTTCATCTAACTCT-1_2	-0.17182	1.25346	-0.0861726	-0.182256	0.0703155
CGCTTCATCTTACCTA-1_2	-0.141709	1.21103	-0.0427914	-0.0753631	0.0041596
CGGACACAGTTGTCGT-1_2	-0.259865	0.601324	-0.0949328	-0.302656	-0.112031
CGGACACTCCCATTAT-1_2	0.351362	0.150526	-0.165484	0.734522	0.0819679
CGGACTGTCATTGCGA-1_2	-0.123726	1.26222	-0.214122	-0.216426	-0.0718159
CGGAGCTAGGCGTACA-1_2	-0.208308	1.03915	-0.191574	-0.237236	0.214308
CGGAGCTGTCTCTTAT-1_2	0.198195	0.386081	-0.102296	0.472346	-0.155442
CGGAGCTTCTCTTGAT-1_2	-0.367787	1.36002	0.180993	-0.141304	0.339972
CGGAGTCAGCAGCCTC-1_2	0.142044	0.119696	0.0684987	0.590773	0.0427693
CGGAGTCGTCCAGTTA-1_2	-0.2052	1.1392	-0.162458	-0.066747	-0.332868
CGGCTAGCATCCGCGA-1_2	-0.0355828	0.93863	-0.200341	-0.211944	-0.151199
CGGGTCATCATCATTC-1_2	-0.266772	1.22066	-0.174898	-0.221006	-0.0202721
CGGTTAAAGACTAGGC-1_2	-0.196869	1.54311	-0.201234	-0.181444	-0.111715
CGTAGCGGTCGTCTTC-1_2	-0.160758	1.16943	-0.227004	-0.104169	-0.237008
CGTAGGCAGAGCCCAA-1_2	0.0497594	0.249525	-0.0188505	0.00803843	-0.251666
CGTAGGCAGCCGGTAA-1_2	0.597027	0.155977	-0.215633	0.918715	-0.308157
CGTCACTAGAAACCAT-1_2	-0.00281022	0.637494	-0.0978359	-0.0492793	-0.153733
CGTCACTAGAAGGTTT-1_2	-0.130571	1.04063	-0.180018	-0.0758703	0.0293781
CGTCACTAGTTAGGTA-1_2	-0.238968	1.36947	-0.230766	-0.242851	0.0185135
CGTCAGGTCGGTGTCG-1_2	-0.228618	1.11999	-0.046304	-0.129239	-0.0488286
CGTCCATAGTTGAGTA-1_2	-0.221653	1.34835	-0.00326506	-0.193732	0.0602679
CGTCCATTCAGCTTAG-1_2	-0.160003	1.37829	-0.257176	-0.0219781	0.46223
CGTCTACCACTTACGA-1_2	-0.34675	1.11998	-0.228787	-0.221913	0.457193
CGTCTACGTAAACCTC-1_2	-0.248123	1.16849	-0.212144	-0.140826	0.0812395
CGTGAGCAGTACGTTC-1_2	0.0603746	-0.0440463	-0.190603	0.0993862	-0.263663
CGTGAGCAGTCTCGGC-1_2	-0.210775	0.782226	-0.257757	-0.276324	-0.0308984
CGTGAGCCATTGGCGC-1_2	-0.0508403	0.438222	-0.0680548	0.0217725	-0.261019
CGTGAGCGTTATCCGA-1_2	-0.209897	1.33007	-0.186434	-0.0148738	0.0384081
CGTGAGCTCTAACTCT-1_2	-0.196953	1.1713	-0.150387	-0.205868	0.0391737
CGTGTAACAGACAAGC-1_2	0.297184	0.340472	-0.135926	0.156157	0.0186504
CGTGTAATCCCGGATG-1_2	-0.264295	0.275987	-0.0221505	-0.125937	-0.362264
CGTGTCTCAAGTAATG-1_2	-0.192841	1.02015	-0.0227136	-0.199478	0.161359
CGTTAGATCCGAATGT-1_2	-0.153241	1.00733	-0.0227958	-0.0273694	0.253682
CGTTCTGAGCGGCTTC-1_2	-0.24893	1.74472	-0.195673	-0.141384	0.266486
CGTTCTGAGTGGGTTG-1_2	0.0464546	0.439108	-0.127308	-0.0269558	-0.254625
CGTTCTGGTCTTGCGG-1_2	-0.195542	1.15096	-0.184969	-0.280355	-0.24028
CGTTCTGGTGGTGTAG-1_2	-0.319007	1.10371	-0.225972	-0.238368	0.083859
CTAACTTCAACACCTA-1_2	-0.2103	1.11264	-0.0870599	-0.169356	0.458083
CTAACTTCATTCTTAC-1_2	-0.159124	1.43616	-0.229216	-0.093518	0.0377137
CTAAGACGTAAACCTC-1_2	0.0755749	0.334283	-0.00151425	-0.0176105	-0.205214
CTAATGGGTGGCAAAC-1_2	-0.190008	0.997266	0.148789	-0.205318	0.225792
CTAATGGGTTCGGGCT-1_2	-0.0943034	0.774999	-0.217837	-0.0308491	0.126343
CTACACCAGTAGATGT-1_2	-0.294263	1.22143	-0.201096	-0.292967	-0.482339
CTACACCTCCTCATTA-1_2	0.106009	0.61873	-0.0655199	0.284896	0.113123
CTACATTAGATCTGCT-1_2	-0.0592521	0.332511	-0.0382491	-0.20134	-0.139199
CTACATTCAAGTCTAC-1_2	-0.261538	1.23548	-0.138082	-0.226756	-0.160567
CTACATTGTTGCCTCT-1_2	-0.162343	1.08071	-0.196272	-0.129994	0.112156
CTACCCAAGGAGTAGA-1_2	-0.301124	1.0319	0.0163708	-0.142336	0.061289
CTACCCAAGGCATGTG-1_2	-0.232	1.39501	-0.217702	-0.24692	0.218795
CTAGAGTCATGGAATA-1_2	-0.223926	0.866734	-0.078771	-0.168941	0.205474
CTAGCCTCACGGTAGA-1_2	-0.132509	0.952005	-0.124715	-0.0565005	-0.0975459
CTAGCCTCAGACGCCT-1_2	-0.244535	0.806591	0.213602	-0.262593	-0.0373578
CTAGCCTGTACTCAAC-1_2	-0.297966	0.857024	0.0278686	-0.258748	-0.0825799
CTAGCCTTCATGGTCA-1_2	-0.199113	1.21267	-0.0277894	-0.110013	-0.0658853
CTAGCCTTCTAGAGTC-1_2	-0.19467	1.2161	-0.218717	-0.134396	-0.220212
CTAGTGATCATGGTCA-1_2	-0.19369	0.965348	-0.189501	-0.131598	0.374188
CTCACACAGGATGGTC-1_2	-0.19122	1.28585	-0.190084	-0.245079	0.325455
CTCACACCACAGACTT-1_2	-0.14718	0.158731	0.0603001	0.0267971	-0.265535
CTCACACGTGGACGAT-1_2	-0.132886	0.563216	-0.00816338	-0.176631	0.112476
CTCAGAACAGCGAACA-1_2	-0.105166	0.875052	-0.106286	-0.275814	0.0123061
CTCAGAAGTATTACCG-1_2	-0.286001	1.4084	-0.0798155	-0.234421	0.259196
CTCAGAATCCAGGGCT-1_2	-0.282834	1.22291	-0.204051	-0.13497	0.0592134
CTCATTAAGGCTAGCA-1_2	-0.28462	0.781902	0.285713	-0.133574	0.172925
CTCCTAGAGTGAAGAG-1_2	-0.273985	0.805719	-0.230063	-0.286224	0.133964
CTCCTAGAGTGTACTC-1_2	0.140911	0.359211	0.145013	0.267721	-0.214994
CTCCTAGCAACGATCT-1_2	-0.177088	0.808788	-0.174218	-0.167571	0.23965
CTCCTAGGTGAGTGAC-1_2	-0.286909	1.18704	0.0450439	-0.213967	0.0626367
CTCGGAGAGCGATTCT-1_2	-0.139849	1.01505	-0.14084	-0.163383	0.386958
CTCGGAGTCACTTACT-1_2	0.0875296	0.346325	-0.0962248	0.0960381	0.117723
CTCGGAGTCGGTGTCG-1_2	-0.289684	1.17604	-0.191085	-0.146546	-0.483702
CTCGGGAGTAGATTAG-1_2	0.0677928	0.851517	-0.221205	0.0188722	0.0301362
CTCGGGAGTTCAGGCC-1_2	-0.150386	1.49963	-0.0614713	-0.226352	0.123679
CTCGTACAGACCGGAT-1_2	-0.117773	0.780689	-0.0517034	-0.0895081	-0.278489
CTCGTACAGGTTACCT-1_2	-0.205444	1.49642	0.230495	-0.0907539	0.150357
CTCGTACAGTCTCCTC-1_2	-0.224565	0.916031	-0.16391	-0.107723	-0.103502
CTCGTACCATCGGTTA-1_2	-0.179222	1.57112	-0.0378622	-0.000875598	0.053055
CTCGTACCATGGTCAT-1_2	-0.170235	0.794081	-0.0386633	-0.173439	-0.430189
CTCGTACGTCTTCAAG-1_2	-0.3039	1.3918	-0.207969	-0.0208524	0.150687
CTCGTCAAGATGCGAC-1_2	-0.296029	1.21891	-0.0708846	-0.243548	-0.157854
CTCTAATCAAGTTGTC-1_2	0.0206724	0.0454524	-0.140562	-0.0087151	-0.234484
CTCTAATCACAGGAGT-1_2	0.233287	0.192679	-0.101891	0.711697	0.065012
CTCTAATTCCTGCCAT-1_2	0.0041109	1.37421	0.102298	-0.0283943	0.49989
CTCTAATTCTAACTCT-1_2	-0.209131	0.488424	0.0395659	-0.179002	0.221477
CTCTACGGTGGTTTCA-1_2	-0.243776	0.90452	-0.124811	-0.260179	-0.295255
CTCTGGTAGCTAGGCA-1_2	-0.166079	0.857297	-0.0594405	-0.193596	-0.0441658
CTGAAACAGCGATATA-1_2	-0.204658	1.19698	-0.176931	-0.251557	0.0822405
CTGAAACCATTACGAC-1_2	-0.257761	1.18914	-0.0892705	-0.138043	-0.10515
CTGAAACGTTGATTCG-1_2	-0.369253	0.732403	-0.230835	-0.312841	0.339988
CTGAAGTAGACTGTAA-1_2	-0.0641073	1.10897	0.00568214	-0.0408489	-0.0318646
CTGAAGTAGGATGGTC-1_2	-0.307069	0.607161	-0.201659	-0.195199	0.132749
CTGATAGAGATCGATA-1_2	-0.197362	1.28892	-0.0877357	-0.161048	0.473471
CTGATAGAGTCGATAA-1_2	-0.261401	1.3839	-0.0617363	-0.21163	0.582273
CTGATAGAGTGTGGCA-1_2	-0.204098	0.755132	-0.194492	-0.18108	-0.027954
CTGATAGCAGGTCTCG-1_2	-0.0901286	0.915308	-0.029508	-0.109218	0.17525
CTGATAGTCCATGCTC-1_2	-0.234239	1.05326	-0.216151	-0.106559	0.0662388
CTGATCCGTGAGGGAG-1_2	-0.285506	1.01991	0.0111149	-0.225767	0.167037
CTGCGGAAGTGCCAGA-1_2	-0.0887512	0.772999	-0.157897	-0.0982424	0.104003
CTGCTGTGTGTGACCC-1_2	-0.149645	0.852756	-0.225789	-0.103029	-0.00931121
CTGCTGTTCGTGGACC-1_2	-0.18989	1.04006	-0.235108	-0.140375	0.139452
CTGGTCTCAGACGCTC-1_2	-0.365386	0.681205	-0.234404	-0.304445	0.0503278
CTGTGCTAGACAAAGG-1_2	-0.0925251	1.0449	-0.24752	-0.272003	0.181298
CTGTGCTCAGGGTTAG-1_2	-0.0965483	0.969313	-0.224298	-0.0538477	-0.144795
CTGTGCTGTCCTCCAT-1_2	-0.158074	1.18454	0.168005	-0.112797	0.0795551
CTGTGCTGTGAAATCA-1_2	-0.0145314	0.399669	-0.0137933	-0.0577765	-0.107413
CTGTGCTGTTTCGCTC-1_2	-0.204799	0.821528	-0.224844	-0.290794	0.141576
CTGTGCTTCTCCGGTT-1_2	-0.304541	0.855474	-0.0690499	-0.237543	0.018074
CTTAACTAGGTGCTTT-1_2	-0.236249	1.38784	-0.220145	-0.285529	-0.0182714
CTTAACTGTGCCTGGT-1_2	0.292069	0.147127	-0.0908988	0.927995	-0.0687602
CTTACCGCAGCTGCAC-1_2	-0.18338	1.16568	-0.0372966	-0.12553	0.213996
CTTACCGGTTACGACT-1_2	-0.299113	1.01649	-0.0437181	-0.269802	-0.0026107
CTTAGGAAGGTGGGTT-1_2	-0.295373	1.39305	-0.215517	-0.225482	0.114774
CTTAGGACATAGTAAG-1_2	-0.1332	1.17322	-0.23195	-0.0867792	-0.496058
CTTAGGATCCTCTAGC-1_2	-0.166332	0.585692	-0.254543	-0.112129	-0.219232
CTTCTCTGTATAGTAG-1_2	-0.202343	0.992047	-0.0446422	-0.0544548	-0.0736509
CTTTGCGCATTCGACA-1_2	-0.12035	0.55826	-0.0698435	-0.0347729	0.123095
GAAACTCCACTGTCGG-1_2	0.0531117	0.265654	-0.132535	0.0107217	0.000732343
GAAATGAAGCGCTTAT-1_2	0.142521	0.364549	0.177201	0.0749331	0.242755
GAAATGATCAAGATCC-1_2	-0.24034	1.24076	-0.213476	-0.102893	-0.0896072
GAACATCAGATCCGAG-1_2	0.315618	0.276835	0.517232	0.073233	-0.335563
GAACATCTCACCGTAA-1_2	-0.284059	0.151338	-0.149964	-0.239553	-0.312856
GAACATCTCCCGACTT-1_2	-0.194929	1.20657	-0.0477597	-0.144363	0.281332
GAACCTAAGGGTCTCC-1_2	-0.0747149	1.14703	-0.243155	-0.18257	-0.175772
GAACCTACACGGATAG-1_2	-0.0845346	1.44403	-0.097047	-0.146814	0.155932
GAACCTACAGACAAGC-1_2	0.314241	0.426817	0.0590566	0.520612	-0.344563
GAACCTAGTAGTAGTA-1_2	-0.309145	1.15448	-0.174846	-0.152544	-0.201499
GAACCTAGTGAGTATA-1_2	-0.0947012	0.658003	-0.209218	-0.133613	-0.332333
GAACCTAGTTTGTTGG-1_2	0.20601	0.453368	0.495778	0.606596	-0.278241
GAACGGAGTCTGGAGA-1_2	0.220721	0.1046	0.304909	0.199015	0.0229769
GAACGGATCGTTACAG-1_2	-0.285175	1.16688	-0.236281	-0.302562	-0.01304
GAATAAGAGAGCTTCT-1_2	-0.23979	0.987883	-0.0739667	-0.19405	0.249896
GAATAAGTCATCGATG-1_2	-0.155329	0.9064	-0.212529	-0.0169042	-0.00643164
GAATAAGTCCGCAGTG-1_2	-0.155954	0.394421	-0.0857648	-0.0545353	-0.0147503
GAATAAGTCGGGAGTA-1_2	-0.238651	1.11417	-0.0251932	-0.193645	-0.132037
GAATGAAAGGAACTGC-1_2	-0.0584833	0.929412	0.0429708	-0.0904948	-0.400171
GAATGAACACTCGACG-1_2	-0.0889746	0.833698	-0.151088	-0.125912	0.00217742
GAATGAATCCCTGACT-1_2	-0.289937	1.28289	-0.239635	-0.280867	0.166632
GACACGCAGAGGTACC-1_2	0.0536514	0.620298	0.965529	-0.0221866	0.2038
GACACGCGTGTTGGGA-1_2	-0.143045	1.18478	-0.211364	-0.185434	-0.0293649
GACAGAGCACGGCCAT-1_2	-0.276413	1.28118	-0.195449	-0.123644	-0.10269
GACAGAGCAGTTCATG-1_2	-0.176572	1.04118	-0.216619	-0.177305	0.421224
GACCAATTCTTGTACT-1_2	-0.319333	1.13327	-0.245339	-0.153858	0.236656
GACCTGGAGAACTCGG-1_2	-0.285392	0.949193	-0.10676	-0.184407	-0.166906
GACCTGGAGTCAAGGC-1_2	-0.291357	0.866682	-0.23365	-0.207502	0.0575871
GACCTGGCAAGACGTG-1_2	-0.0890648	0.568247	-0.200004	-0.141375	-0.0813012
GACGGCTCACCTTGTC-1_2	-0.106292	0.585816	-0.131943	-0.197717	-0.0508628
GACGGCTTCTTTACGT-1_2	-0.149809	1.10753	-0.0566402	-0.0629169	0.552061
GACGTGCAGATACACA-1_2	-0.19513	1.40089	-0.242739	-0.27658	0.36978
GACGTTACACGACTCG-1_2	-0.331771	1.49182	0.0313253	-0.276845	-0.184441
GACTAACCAATACGCT-1_2	-0.175518	0.465662	-0.00425396	-0.0838995	-0.29245
GACTAACCAATCAGAA-1_2	-0.0918268	1.01057	-0.228509	-0.259001	0.0574525
GACTACAAGATCCTGT-1_2	-0.271055	0.50248	0.0888188	-0.337712	0.0028203
GACTACATCTACGAGT-1_2	-0.219176	1.18264	-0.21751	-0.0804397	0.0792008
GACTGCGAGATCGGGT-1_2	-0.172106	1.23653	-0.190404	-0.282485	0.162363
GACTGCGGTCGGCACT-1_2	-0.216827	1.31088	-0.215828	-0.129304	0.170148
GAGGTGAAGACTAGAT-1_2	-0.0139042	0.456762	-0.0119827	0.0143358	-0.422963
GAGGTGAGTGCACGAA-1_2	-0.25184	0.801663	-0.242286	-0.0727078	0.247868
GAGGTGATCACTTATC-1_2	0.170125	0.611341	0.0616768	0.440052	-0.202304
GAGGTGATCAGTTTGG-1_2	-0.305896	0.932467	-0.160184	-0.211068	-0.129744
GAGTCCGGTAAGGGAA-1_2	-0.128063	0.640574	-0.249458	-0.211028	0.00930363
GATCAGTCAGGTCTCG-1_2	-0.150666	0.926604	-0.0507216	-0.170642	0.161331
GATCAGTCATAGTAAG-1_2	-0.291221	0.643304	-0.212186	-0.191132	-0.239482
GATCAGTGTCAAAGAT-1_2	-0.154163	1.14863	-0.189461	-0.217501	0.00136759
GATCGCGAGGCTACGA-1_2	-0.1214	1.19516	-0.00623351	0.0102792	0.071763
GATCGTACAGGGTACA-1_2	-0.257964	1.14799	-0.21869	-0.25005	-0.00690514
GATCTAGAGCAGGTCA-1_2	-0.105084	1.20427	-0.186261	-0.143388	-0.189157
GATCTAGAGCCTCGTG-1_2	-0.27716	1.10787	-0.228834	-0.15948	-0.0812008
GATCTAGCAACTGCGC-1_2	-0.237067	1.12689	-0.0791228	-0.0935221	0.374151
GATCTAGGTATCGCAT-1_2	-0.270166	0.838745	-0.102106	-0.261109	-0.0811503
GATCTAGGTCGCTTCT-1_2	-0.154066	1.2494	-0.205499	-0.0761095	0.0430017
GATGAGGAGGAGTAGA-1_2	-0.249306	1.30959	-0.177246	-0.0734845	0.136167
GATGAGGTCAAACAAG-1_2	-0.0324254	0.613452	-0.054178	-0.0803253	-0.272408
GATGAGGTCTGTTGAG-1_2	-0.148393	1.2302	0.0334973	-0.126394	0.108276
GATTCAGGTAAGTTCC-1_2	-0.0892252	0.341199	-0.208783	-0.0701551	0.249441
GATTCAGTCCGCGCAA-1_2	-0.0428133	1.12234	-0.23774	-0.21282	-0.322404
GCAAACTAGTGACTCT-1_2	-0.182395	1.35354	-0.0652431	-0.0811761	0.25611
GCAAACTTCGGGAGTA-1_2	0.287417	0.542975	0.245997	0.331571	0.072426
GCACATAGTAAACCTC-1_2	-0.215198	0.919289	-0.213713	-0.241064	0.216891
GCACATAGTACAGTTC-1_2	-0.0355797	0.0282087	0.0747941	0.0226162	-0.340739
GCACATATCATAAAGG-1_2	-0.226872	0.915096	-0.166036	-0.196623	0.107807
GCAGCCAAGTACACCT-1_2	-0.17577	1.21467	-0.219712	-0.196862	0.170108
GCAGCCAGTTATTCTC-1_2	-0.221493	1.26535	0.228017	-0.106593	-0.113802
GCAGTTAAGCAGGTCA-1_2	-0.00332632	0.536155	-0.198011	0.0144471	0.0362547
GCAGTTAAGGCATGTG-1_2	-0.358354	0.569429	-0.132116	-0.411794	-0.185787
GCAGTTACAACGATCT-1_2	-0.29806	0.868621	-0.19402	-0.247728	0.0862715
GCAGTTAGTCTAGCGC-1_2	-0.207515	1.3672	-0.138527	-0.188347	0.395726
GCAGTTATCGCAAACT-1_2	-0.237827	1.21994	0.12553	-0.0831677	0.450854
GCATACACACGTCTCT-1_2	0.228248	0.777479	0.0885694	0.137428	0.312792
GCATGATGTAGCCTCG-1_2	-0.281765	0.816125	-0.201867	-0.234217	-0.229925
GCATGATTCTACTATC-1_2	-0.0197025	1.20505	-0.0210614	-0.10489	0.0399391
GCATGCGAGAGACTAT-1_2	-0.16307	0.819628	0.0883856	-0.119834	-0.0970596
GCATGCGGTAACGTTC-1_2	-0.117388	1.27708	-0.00368635	-0.18352	-0.223078
GCATGCGGTCCGTGAC-1_2	-0.245264	1.0009	-0.198829	-0.23976	-0.27565
GCATGCGGTTGTGGAG-1_2	-0.0805738	0.784809	0.131367	-0.0347039	-0.0529196
GCATGCGTCTTTAGGG-1_2	-0.06638	0.241875	0.22449	0.08172	-0.230097
GCATGTAAGAGAGCTC-1_2	0.132787	0.45846	0.0914677	0.249309	-0.119415
GCATGTAAGATCGATA-1_2	-0.33386	1.1695	-0.225193	-0.213905	-0.164762
GCATGTAGTTCGGGCT-1_2	-0.267812	0.794284	0.0385035	-0.120743	-0.224684
GCATGTATCAATCTCT-1_2	-0.195263	1.10389	-0.199539	-0.106843	0.397511
GCATGTATCGTGGTCG-1_2	-0.262734	1.18169	-0.226122	-0.0282629	0.269126
GCCAAATAGTCGCCGT-1_2	-0.325756	1.03653	-0.160376	-0.298882	0.201779
GCCAAATCACAGCGTC-1_2	0.325481	0.169695	-0.218334	0.553554	-0.319342
GCCAAATCACCACCAG-1_2	-0.0280855	0.311359	-0.113339	-0.256802	0.43649
GCCAAATCAGGGCATA-1_2	-0.0565935	1.02182	0.0680406	-0.207159	0.371118
GCCAAATTCGCACTCT-1_2	-0.179915	0.723362	-0.218871	-0.187001	0.15189
GCCTCTAAGATCGGGT-1_2	-0.25466	1.01968	-0.105887	-0.168264	0.124861
GCCTCTATCAAACCGT-1_2	-0.239316	1.1749	0.225999	-0.276776	0.242716
GCCTCTATCGTAGGTT-1_2	-0.155603	1.07138	0.175469	-0.0716196	0.293378
GCGACCACACGGTGTC-1_2	-0.33344	1.35004	-0.10316	-0.115811	0.0080887
GCGAGAAGTCCGAACC-1_2	-0.209248	0.66383	-0.0952843	-0.292197	-0.119378
GCGAGAAGTTCGCGAC-1_2	-0.271583	0.485843	-0.261535	-0.197863	0.172327
GCGCAGTAGCTAGTGG-1_2	-0.184838	0.367667	-0.104039	-0.201245	-0.239959
GCGCAGTAGGTGATTA-1_2	-0.238738	1.47175	-0.205887	-0.227789	0.122887
GCGCAGTGTCTTGCGG-1_2	-0.160484	0.870046	-0.0130363	-0.134407	-0.234633
GCGCAGTGTTACCGAT-1_2	-0.283507	0.988836	-0.0708333	-0.328615	0.108418
GCGCAGTTCTCATTCA-1_2	-0.154806	1.09519	-0.212815	-0.161509	-0.280737
GCGCCAAAGCTAGCCC-1_2	-0.183029	0.882762	-0.17114	-0.0606691	-0.0629622
GCGCCAAGTTCAGGCC-1_2	-0.213588	0.306793	-0.105949	-0.103149	0.139319
GCTCCTAAGCGTTGCC-1_2	-0.267283	0.923783	-0.1323	-0.242588	-0.116181
GCTCCTAGTACGACCC-1_2	0.169791	0.360976	0.0992297	0.143146	0.106069
GCTCCTAGTACTTCTT-1_2	0.0184568	0.481629	0.0558313	-0.061645	0.182579
GCTCTGTCATAGGATA-1_2	0.257307	0.165831	0.410783	-0.0173047	-0.0925726
GCTCTGTGTCGACTAT-1_2	-0.0622583	0.180169	-0.0779382	-0.116543	-0.333817
GCTCTGTGTGCAACGA-1_2	-0.161268	1.46908	-0.0937713	-0.271277	0.262746
GCTGCAGGTAAACACA-1_2	-0.230078	0.985728	-0.205578	-0.238733	0.252108
GCTGCGAAGTACATGA-1_2	-0.243569	0.948779	-0.176034	-0.137036	-0.292608
GCTGCTTGTAGCTTGT-1_2	-0.278605	0.991595	-0.102855	-0.20574	0.149556
GCTGCTTGTGTGACCC-1_2	0.156872	0.0839276	-0.210821	0.013871	-0.506175
GCTGGGTGTCGCATAT-1_2	-0.257976	0.903633	-0.169902	-0.158024	0.141312
GCTGGGTTCACCACCT-1_2	-0.275008	1.26118	-0.117435	-0.207506	-0.208748
GCTGGGTTCAGTTGAC-1_2	-0.130584	0.298148	0.00101325	-0.129214	0.0355939
GCTTCCAGTACCTACA-1_2	-0.275395	1.71504	-0.0414901	-0.175852	0.16813
GCTTCCAGTCGTGGCT-1_2	0.219067	0.390516	0.0900171	0.135269	0.257127
GCTTCCATCAGAAATG-1_2	-0.282495	1.31816	-0.14857	-0.246772	-0.102623
GCTTGAAGTGACAAAT-1_2	-0.197841	1.21938	-0.162891	-0.149306	0.238126
GCTTGAATCAAAGACA-1_2	-0.219059	0.782369	-0.0991472	-0.285715	0.0774525
GCTTGAATCGCTTAGA-1_2	-0.159843	0.66782	-0.186605	-0.0356521	0.0559219
GGAAAGCCAATGGACG-1_2	-0.106182	0.949094	-0.167315	-0.10617	-0.109887
GGAAAGCCAGACACTT-1_2	-0.207813	1.17018	0.137645	-0.337647	0.0608428
GGAAAGCTCCAACCAA-1_2	0.357086	0.293559	-0.0254983	0.553289	-0.491415
GGAAAGCTCCCTTGCA-1_2	-0.158618	1.14632	-0.226025	-0.347712	-0.0843247
GGAAAGCTCCGTAGGC-1_2	-0.220215	1.21835	-0.0677964	-0.217663	-0.241223
GGAACTTAGTGTGAAT-1_2	-0.201149	1.17741	-0.198491	-0.170961	0.196197
GGAATAAAGCCACCTG-1_2	-0.339579	1.36218	-0.225098	-0.300029	0.245719
GGAATAAAGTACGATA-1_2	-0.239349	1.4108	-0.120325	-0.155405	0.369219
GGAATAAGTGAGTATA-1_2	0.0216732	-0.127983	-0.0947922	-0.0306843	-0.151471
GGAATAATCATGTAGC-1_2	0.281051	0.704218	-0.20917	0.281959	-0.147631
GGAATAATCGACAGCC-1_2	-0.0967679	1.0389	-0.121733	-0.106323	-0.150264
GGACAGAAGTCCATAC-1_2	-0.22427	1.12612	-0.206462	-0.105459	-0.181946
GGACAGACATGTTGAC-1_2	-0.0805345	1.05464	-0.0604785	-0.0550655	-0.2584
GGACAGAGTCGACTGC-1_2	-0.227562	1.4596	-0.216982	-0.193423	-0.0359856
GGACAGAGTCGGCATC-1_2	0.19632	0.301807	-0.0109383	0.401138	-0.295457
GGACAGATCGTCTGAA-1_2	-0.104555	1.28845	-0.0263946	-0.129175	0.0898578
GGACATTAGTGTGAAT-1_2	0.0890166	0.228616	-0.0432887	0.240229	-0.262106
GGACGTCAGCGTAGTG-1_2	-0.101385	0.342008	-0.174709	-0.154865	-0.0575967
GGAGCAAAGGTGCTTT-1_2	-0.234455	0.793184	0.034017	-0.0455672	-0.0453256
GGAGCAACAGTTTACG-1_2	-0.175881	1.13121	-0.0526756	-0.0619598	0.111571
GGAGCAATCAGTGTTG-1_2	-0.316292	0.600368	-0.0546992	-0.284072	-0.0786013
GGATGTTAGAACTGTA-1_2	-0.216905	1.08611	-0.0658266	-0.193305	0.0851976
GGATGTTGTATCACCA-1_2	-0.324713	1.02268	-0.0758818	-0.313169	0.266992
GGATGTTGTTGTGGCC-1_2	-0.250288	1.07137	0.0873559	-0.103593	0.253423
GGCAATTCAAGGGTCA-1_2	-0.256091	1.05616	-0.041855	-0.181285	-0.204998
GGCAATTCAGGCTGAA-1_2	-0.069985	1.1853	-0.242728	0.0125878	-0.00167425
GGCAATTCAGTACACT-1_2	-0.309201	0.908412	-0.241134	-0.242288	0.0422758
GGCCGATAGAAGATTC-1_2	-0.339964	1.08411	-0.208414	-0.288632	0.0542762
GGCCGATAGTGCTGCC-1_2	-0.214223	1.09662	-0.0322085	-0.104599	0.327545
GGCCGATGTTAAGACA-1_2	-0.334562	1.0533	-0.226671	-0.296059	0.146346
GGCGACTAGCACCGCT-1_2	0.150784	0.136822	-0.119843	0.585503	-0.14046
GGCGACTAGCAGCCTC-1_2	-0.145175	0.52577	-0.0104981	-0.0671802	-0.00709631
GGCGACTCACGGCTAC-1_2	-0.361639	0.959141	-0.0264365	-0.170314	0.0313594
GGCTCGAAGCCAGAAC-1_2	-0.206318	0.517814	-0.0965475	-0.191453	-0.355979
GGCTCGAAGGATGGTC-1_2	0.210396	0.634598	0.0462199	-0.0687899	0.0453929
GGCTCGAAGGTGCACA-1_2	0.000489031	0.513527	-0.0621382	-0.154272	-0.201228
GGCTCGACACAGTCGC-1_2	-0.2497	1.20085	-0.195303	-0.153203	0.120724
GGCTCGAGTCACCCAG-1_2	-0.10029	1.28454	-0.207788	-0.185945	-0.482404
GGCTGGTCACGGACAA-1_2	-0.334981	1.07635	-0.0734351	-0.309886	0.157523
GGCTGGTCAGTGAGTG-1_2	-0.189123	1.01105	-0.0656611	-0.199114	-0.0213287
GGCTGGTGTTCAGTAC-1_2	-0.182441	0.958526	-0.0893572	-0.123618	-0.179817
GGCTGGTTCGTCCGTT-1_2	-0.231991	1.04861	-0.212474	-0.301075	0.109083
GGGAATGAGCGCTTAT-1_2	-0.219604	1.16103	-0.198734	-0.178601	0.247816
GGGAATGTCAGGCGAA-1_2	-0.259488	0.870976	-0.0398103	-0.185828	-0.0069168
GGGACCTAGTCAATAG-1_2	-0.322482	0.931914	-0.215293	-0.265964	0.219417
GGGACCTCACTATCTT-1_2	-0.106027	1.15907	-0.204127	-0.144838	0.208182
GGGACCTCATAACCTG-1_2	-0.288607	1.25511	-0.0292633	-0.166562	0.247336
GGGACCTGTCGGCACT-1_2	-0.243009	1.15193	-0.149776	-0.202574	0.324647
GGGACCTTCCAAACAC-1_2	-0.173164	1.39607	-0.114268	-0.0544961	0.15099
GGGAGATCAAGCTGAG-1_2	-0.0698974	1.11793	-0.189052	-0.124702	0.415819
GGGAGATCAGCCACCA-1_2	-0.233109	0.681558	0.228099	-0.176552	-0.21848
GGGAGATTCACCCGAG-1_2	-0.181004	0.860752	0.302945	-0.19563	0.379761
GGGATGAGTGTTGAGG-1_2	-0.128307	0.581422	0.0413096	-0.120981	-0.0654265
GGGCATCCAGCCTTGG-1_2	-0.195671	0.618968	-0.0237207	-0.0979466	0.17325
GGGCATCGTCTAGGTT-1_2	-0.26865	0.988241	-0.195411	-0.304681	-0.399201
GGGCATCGTTACCGAT-1_2	-0.358288	1.10291	-0.132076	-0.277356	-0.109234
GGGTCTGAGATATGGT-1_2	-0.179649	1.15599	0.164065	-0.180606	0.143059
GGGTCTGCACCACCAG-1_2	-0.193286	1.10268	-0.106159	-0.0384245	0.0250576
GGGTCTGCATCTCCCA-1_2	-0.291184	1.24705	0.0792829	-0.182092	0.227774
GGGTCTGTCATTGCCC-1_2	-0.0964444	1.01542	0.0202969	-0.134452	-0.0570226
GGGTTGCAGAGTACCG-1_2	0.139056	0.425452	0.249357	-0.0684909	-0.126256
GGGTTGCGTGGCTCCA-1_2	-0.116922	0.345415	-0.0743136	-0.062654	0.0844128
GGGTTGCGTTGCGTTA-1_2	-0.199609	0.998756	-0.125244	-0.204432	-0.198319
GGGTTGCTCGGTTCGG-1_2	-0.254476	1.41616	0.106131	-0.215476	0.627188
GGTATTGGTGATGTGG-1_2	-0.210912	0.8727	0.18909	-0.0695709	-0.0558237
GGTATTGGTGCAGTAG-1_2	-0.201036	0.594316	-0.0942514	-0.151022	-0.0112922
GGTGAAGAGACGACGT-1_2	0.272507	0.572285	0.432558	0.0740724	-0.211831
GGTGAAGCAGCGTTCG-1_2	-0.0100363	0.5512	0.0523101	-0.114536	-0.0429662
GGTGAAGTCCGTTGTC-1_2	-0.250322	0.709555	-0.214757	-0.275014	0.272714
GGTGCGTAGCAGGCTA-1_2	-0.228688	1.39337	-0.21295	-0.175759	-0.152382
GGTGCGTTCCTTTACA-1_2	-0.242581	1.33335	-0.0945718	-0.182874	0.0314812
GGTGCGTTCGTTACAG-1_2	-0.131732	1.14445	-0.122763	-0.108921	-0.127312
GGTGTTAAGAACTGTA-1_2	-0.276005	0.910817	0.139668	-0.258855	0.146919
GGTGTTAAGGTAAACT-1_2	-0.300804	1.05259	0.0588838	-0.112052	0.0928013
GGTGTTAGTGATGATA-1_2	-0.123917	1.37166	-0.234253	-0.141945	-0.289682
GGTGTTATCACGAAGG-1_2	-0.171996	0.98063	0.017292	-0.170154	0.132458
GTAACGTCAAACTGTC-1_2	0.156436	0.0551872	-0.211028	0.0310329	-0.201869
GTAACGTGTTGGTAAA-1_2	-0.115925	1.23367	-0.0485527	-0.239545	0.31987
GTAACTGAGTGCGATG-1_2	-0.190599	1.02011	-0.0325571	-0.240395	-0.245986
GTAACTGTCCTGTAGA-1_2	-0.265515	1.26376	-0.100673	-0.268937	-0.354772
GTAACTGTCGTGGACC-1_2	0.346178	0.561852	-0.0784757	0.253559	-0.139308
GTACGTACAGACGTAG-1_2	0.14702	0.475023	0.079951	0.33779	-0.159965
GTACGTATCAACGCTA-1_2	-0.197619	1.0501	0.0510728	-0.123295	-0.0707393
GTACGTATCAGCTGGC-1_2	-0.11471	0.914184	-0.189322	-0.1974	0.100246
GTACTCCCAGGACGTA-1_2	-0.296693	1.42379	-0.116913	-0.248211	-0.0737992
GTACTCCGTTGGTGGA-1_2	-0.171142	0.918375	-0.0852363	-0.203594	-0.163821
GTACTCCTCAGCAACT-1_2	-0.21829	1.05393	-0.17844	-0.173397	-0.158675
GTACTCCTCTTGCAAG-1_2	-0.275316	0.930411	-0.146637	-0.0992145	0.140991
GTACTCCTCTTTACAC-1_2	0.434301	0.408091	-0.105467	0.503668	-0.231007
GTACTTTCAAAGAATC-1_2	-0.282805	1.24417	-0.0765965	-0.350343	0.374518
GTAGGCCCAGGCTCAC-1_2	-0.135945	1.50636	-0.054742	-0.235728	0.0255549
GTAGGCCTCCAAAGTC-1_2	-0.386961	0.962263	0.0888392	-0.303247	0.0391457
GTAGTCAAGGTCATCT-1_2	-0.234123	1.08968	-0.0739884	-0.190656	0.285351
GTAGTCACATAACCTG-1_2	0.189112	0.404245	-0.0811325	0.148244	-0.234336
GTATCTTGTGAAATCA-1_2	0.0400672	0.617764	-0.0274422	0.0877797	-0.0126287
GTATCTTTCTTTACAC-1_2	-0.234759	0.636605	-0.189847	-0.152789	-0.0184484
GTATTCTAGACAAGCC-1_2	-0.21874	0.831925	-0.225432	-0.295817	-0.109659
GTATTCTCAATGCCAT-1_2	0.298633	0.380115	-0.0535772	0.383304	-0.410748
GTATTCTGTCAGAGGT-1_2	-0.192942	0.93086	-0.226517	-0.262734	0.16453
GTATTCTGTTACAGAA-1_2	-0.333906	0.689952	0.168542	-0.290237	0.0975311
GTATTCTTCGGTGTCG-1_2	0.220068	0.439744	0.0687136	0.798264	-0.192242
GTCAAGTCAGATCTGT-1_2	-0.0380696	0.154847	-0.0806091	0.0546212	-0.0478008
GTCACGGAGTGAACAT-1_2	-0.137991	0.564426	-0.094142	-0.209005	-0.153044
GTCACGGCATGGTAGG-1_2	0.2833	0.285616	-0.195398	0.457813	-0.0562146
GTCACGGTCGCCATAA-1_2	-0.0411721	0.416991	-0.0622872	0.0853149	-0.1882
GTCATTTCATCCGGGT-1_2	-0.308172	0.84266	0.093511	-0.22051	0.13373
GTCATTTCATGAAGTA-1_2	-0.219051	1.06983	-0.138411	-0.184494	0.348219
GTCATTTGTGACGCCT-1_2	0.598862	0.33506	0.32233	0.643401	-0.0510532
GTCCTCACAGTTCCCT-1_2	-0.206933	1.11817	0.0773498	-0.153764	-0.179097
GTCCTCAGTTAGATGA-1_2	-0.1187	0.780935	-0.0571423	-0.141011	-0.00344484
GTCCTCATCAGTCCCT-1_2	-0.261602	1.08416	-0.239362	-0.173881	0.0322581
GTCGGGTAGTAGCGGT-1_2	-0.195256	0.920169	-0.213274	-0.255999	-0.00167525
GTCGGGTTCACCATAG-1_2	-0.235452	0.747129	-0.229958	-0.217201	-0.495572
GTCGGGTTCGTTACAG-1_2	-0.261705	0.979498	-0.147442	-0.263015	0.379399
GTCGTAAAGTATTGGA-1_2	0.0269921	0.662139	0.0848336	0.13983	0.19825
GTCGTAAGTGATAAGT-1_2	0.298649	0.52939	0.429031	0.185403	0.209851
GTCTTCGAGACAAGCC-1_2	-0.354394	1.23048	-0.219105	-0.217922	0.463478
GTGCAGCAGAGATGAG-1_2	-0.127807	1.35511	-0.126691	-0.164581	0.312888
GTGCAGCCAGGCTCAC-1_2	-0.18597	1.04972	-0.207678	-0.0761597	0.259373
GTGCAGCCATCGGAAG-1_2	-0.154036	1.20836	-0.0415041	-0.0422657	0.134005
GTGCAGCGTGTTCGAT-1_2	-0.11008	0.949039	0.0444513	-0.239342	0.43669
GTGCAGCTCCGCGTTT-1_2	-0.106836	0.770455	-0.174164	-0.00568158	-0.0685573
GTGCATAAGATCTGAA-1_2	-0.257179	0.858419	-0.202969	-0.26545	-0.168833
GTGCATAAGGTGCAAC-1_2	-0.327584	1.41828	-0.199796	-0.231998	-0.0704406
GTGCGGTGTGTGGCTC-1_2	-0.178771	1.18631	0.00670787	-0.134754	0.0475644
GTGCGGTTCAGCGACC-1_2	-0.261931	1.39502	-0.0922083	-0.271888	-0.259537
GTGCTTCCACGAAGCA-1_2	-0.240149	1.21925	-0.0743832	-0.162186	0.228152
GTGCTTCTCAGTTTGG-1_2	-0.269909	0.490467	-0.219233	-0.166785	-0.203334
GTGCTTCTCCAAGTAC-1_2	-0.00769713	0.513623	-0.103758	-0.0744315	0.0408715
GTGGGTCAGGATGCGT-1_2	-0.29752	0.814224	-0.194347	-0.129462	-0.308407
GTGGGTCCAAAGGAAG-1_2	-0.266188	0.820219	-0.0580962	-0.21384	0.0855074
GTGGGTCCAAGGTTTC-1_2	-0.132831	1.07719	-0.184755	-0.170691	0.0291699
GTGGGTCCAGATGAGC-1_2	-0.269794	1.20461	-0.10771	-0.275945	0.342388
GTGTGCGTCAGTCAGT-1_2	-0.227869	0.991883	0.0442062	-0.110821	0.156635
GTGTTAGCACTTCTGC-1_2	0.123969	0.550383	-0.042238	0.224901	-0.183277
GTGTTAGTCCGAACGC-1_2	-0.254702	1.17294	-0.203563	-0.11389	0.237961
GTTAAGCCAAATCCGT-1_2	-0.176956	1.30152	-0.128944	-0.148662	-0.229576
GTTAAGCCAATGAATG-1_2	-0.211196	1.29736	-0.0444086	-0.144618	0.0780452
GTTAAGCCAGTTAACC-1_2	-0.339062	0.774035	-0.189745	-0.218759	0.273194
GTTAAGCGTGTAAGTA-1_2	-0.0947171	1.14073	-0.24017	-0.0844679	0.0869535
GTTACAGGTAAATGTG-1_2	-0.11779	0.938232	-0.0397781	-0.12978	0.115704
GTTCATTCACTATCTT-1_2	-0.262569	0.984904	0.195111	-0.284609	0.214796
GTTCATTCAGGCTCAC-1_2	-0.368719	1.24747	-0.213974	-0.279663	0.37882
GTTCATTGTACGACCC-1_2	-0.246621	1.11195	-0.221871	-0.249503	0.0398981
GTTCATTTCTAACGGT-1_2	-0.200656	1.01693	-0.0863653	-0.227582	-0.305393
GTTCTCGAGACGACGT-1_2	-0.287862	0.875612	-0.207572	-0.167646	-0.0845978
GTTCTCGCACAGCCCA-1_2	-0.258027	1.01786	-0.103421	-0.219228	-0.0231806
GTTCTCGCAGGAACGT-1_2	-0.0872834	1.1349	-0.0224128	-0.0965534	-0.200279
GTTCTCGTCATTGCCC-1_2	-0.27042	1.07076	-0.232247	-0.213512	0.240971
GTTTCTAAGGTAGCCA-1_2	-0.231092	1.11125	-0.105941	-0.188283	0.258733
GTTTCTACACTTCTGC-1_2	-0.106737	1.16353	0.280338	-0.141692	0.104394
TAAACCGGTTAAAGAC-1_2	-0.330474	1.50894	-0.0173772	-0.182531	0.0836223
TAAGTGCAGAGATGAG-1_2	-0.238369	1.28202	0.000842769	-0.237773	-0.236613
TAAGTGCAGCAGATCG-1_2	-0.261962	1.57828	-0.0641732	-0.156814	0.0512106
TACACGACAGACAAAT-1_2	-0.257113	0.775197	-0.0511892	-0.260201	0.357479
TACACGAGTCTGCCAG-1_2	-0.21259	1.54314	-0.243606	-0.220947	-0.112983
TACACGAGTGCAACTT-1_2	-0.18112	1.44601	-0.0873105	-0.219968	0.0241237
TACACGAGTGCTGTAT-1_2	-0.154808	0.781137	-0.0100891	-0.123412	-0.0162335
TACACGAGTTACCAGT-1_2	0.0382528	0.173226	0.587359	0.0476993	-0.274484
TACAGTGAGGCTAGCA-1_2	-0.114851	0.70443	-0.0388232	-0.106895	0.0711955
TACAGTGGTGTCTGAT-1_2	-0.18499	1.39781	-0.0180272	0.0330954	0.13455
TACAGTGTCTATGTGG-1_2	0.0630459	0.511015	-0.108926	-0.14842	-0.325603
TACCTATGTTATCACG-1_2	-0.210131	0.8905	-0.132812	-0.302052	0.0792923
TACCTTAAGGCATTGG-1_2	0.255943	0.592611	-0.0539234	0.495852	-0.0826962
TACCTTATCATGTAGC-1_2	-0.0456769	0.4331	-0.0476112	0.221486	-0.43228
TACCTTATCTTTACGT-1_2	-0.00581457	0.660678	-0.19901	-0.0308292	-0.0471517
TACGGATCAGCTTCGG-1_2	-0.256818	1.20044	-0.110151	-0.0379013	0.198447
TACGGGCTCGGCGCAT-1_2	0.487696	0.0462579	-0.0910976	0.639564	-0.129473
TACGGTAAGACTAGAT-1_2	0.0922707	0.389375	0.377007	-0.00600636	0.124366
TACTCATAGCGTTGCC-1_2	-0.235499	1.12501	-0.120119	-0.315108	0.448235
TACTCATCAACAACCT-1_2	-0.00908936	-0.0263359	-0.190393	0.225818	-0.448147
TACTCATGTAAAGTCA-1_2	0.0576779	0.22347	0.143789	-0.00457436	-0.182097
TACTTACAGCCCTAAT-1_2	-0.227368	1.23012	0.0613068	-0.223353	0.316159
TAGACCAGTTAGTGGG-1_2	-0.0695778	0.582432	0.156681	-0.063865	-0.231415
TAGACCATCAGCTGGC-1_2	-0.158935	1.29257	-0.0438605	-0.0477885	0.009684
TAGAGCTCATAACCTG-1_2	-0.320758	1.19573	0.152484	-0.221555	-0.120496
TAGCCGGGTTAAAGTG-1_2	-0.296467	1.26517	-0.23309	-0.261846	0.293504
TAGCCGGTCCCACTTG-1_2	0.336664	0.705547	-0.0876333	0.592257	0.0489969
TAGGCATAGCTCCTCT-1_2	-0.200003	0.782463	-0.148499	-0.177975	-0.356177
TAGGCATGTGCGAAAC-1_2	-0.325257	1.14442	-0.12114	-0.279224	0.121298
TAGGCATTCTACCTGC-1_2	-0.182269	1.0944	-0.213071	-0.0837046	-0.00150077
TAGTGGTAGGAGTCTG-1_2	-0.285698	0.968736	-0.227122	-0.150176	0.142748
TAGTGGTTCCGTCAAA-1_2	-0.289462	1.19101	0.038927	-0.303076	0.175365
TAGTGGTTCGTCCAGG-1_2	0.2178	0.200453	-0.21128	0.338686	-0.438816
TAGTTGGAGATCGATA-1_2	-0.269384	1.12527	-0.078763	-0.166265	0.196299
TAGTTGGAGGAGTCTG-1_2	-0.159122	0.881518	-0.215807	-0.0447163	-0.0638927
TAGTTGGCAAAGTGCG-1_2	-0.117463	0.617183	-0.209328	-0.243659	-0.468058
TAGTTGGGTGCGATAG-1_2	-0.0799834	1.08293	-0.196007	0.108349	0.0739316
TATCAGGTCCAGGGCT-1_2	-0.256359	1.01761	-0.117972	-0.190096	-0.0206262
TATCTCATCAATCACG-1_2	-0.380859	1.67661	-0.0922934	-0.303111	0.381345
TATGCCCCAACGCACC-1_2	-0.190423	0.450954	-0.212392	-0.159982	0.156922
TATGCCCCAGGCGATA-1_2	0.279105	0.535125	-0.0472439	0.40782	-0.497542
TATGCCCGTGGGTCAA-1_2	-0.190949	0.744699	0.0143413	-0.148389	0.235248
TATTACCAGAGGTACC-1_2	-0.240594	1.61897	-0.244809	-0.239345	0.402492
TATTACCAGTGTGAAT-1_2	-0.201555	0.727182	-0.211724	-0.229177	-0.261978
TATTACCCAAGCCGCT-1_2	0.124346	0.644323	0.233316	0.239863	-0.311972
TCAACGAGTTAAAGTG-1_2	-0.312104	1.09476	0.0338655	-0.226129	-0.0100847
TCACAAGTCTGGGCCA-1_2	-0.369591	0.591001	-0.149732	-0.38672	0.150788
TCACGAAAGGAGCGAG-1_2	-0.28127	0.941705	0.105934	-0.166728	0.109417
TCACGAACAGCAGTTT-1_2	-0.211843	0.993113	-0.214782	-0.183181	0.127631
TCAGATGCAATGAATG-1_2	-0.225172	1.12314	-0.220611	-0.175067	0.12751
TCAGATGTCTGCCCTA-1_2	-0.0715486	1.23903	-0.0727721	-0.00189458	-0.0384811
TCAGATGTCTTCGGTC-1_2	0.344343	0.302288	-0.127756	0.529339	-0.339072
TCAGCAAAGGTGATAT-1_2	-0.35434	1.19232	-0.219012	-0.169691	0.302852
TCAGCAACAGTATGCT-1_2	-0.20346	1.16722	-0.140092	-0.285489	-0.376432
TCAGCAAGTCGCCATG-1_2	-0.208598	1.1981	0.00736312	-0.0974686	-0.117742
TCAGCAAGTTGTTTGG-1_2	-0.240942	1.11854	-0.181464	-0.217043	0.212293
TCAGCAAGTTTGTTGG-1_2	0.174563	0.388661	0.0904337	0.351309	-0.191356
TCAGCTCGTCACACGC-1_2	-0.255028	1.05431	0.111375	-0.284742	0.245892
TCAGCTCTCATGCATG-1_2	-0.238614	0.801925	0.000956202	-0.194518	0.403406
TCAGGATGTATTAGCC-1_2	-0.236607	0.900786	-0.189388	-0.252769	-0.260457
TCAGGATGTGATGCCC-1_2	0.302233	0.33708	-0.186164	0.485545	-0.158291
TCAGGATTCTGTACGA-1_2	0.202098	0.385861	-0.104873	0.549356	-0.35875
TCAGGTAGTCAATGTC-1_2	-0.31194	0.751415	-0.0653118	-0.187839	0.323152
TCAGGTATCAGGTAAA-1_2	-0.214748	1.14037	-0.104723	-0.153147	0.0734942
TCAGGTATCCAGAGGA-1_2	-0.256021	0.935568	-0.0133228	-0.371591	-0.0491345
TCATTACAGGAGTCTG-1_2	-0.0693758	0.947944	-0.116473	0.0279294	-0.0220861
TCATTACCAGATTGCT-1_2	-0.264843	1.0877	0.0389247	-0.281138	0.267981
TCATTTGCAAACCCAT-1_2	0.0644279	0.493733	0.074363	0.235703	-0.206675
TCATTTGTCACTATTC-1_2	-0.146798	1.27759	-0.246276	-0.187409	0.162361
TCATTTGTCGTTTAGG-1_2	-0.180251	0.647056	-0.245721	-0.0755802	0.018531
TCCACACCACGCATCG-1_2	0.411195	0.104663	-0.223832	0.617684	-0.358016
TCCACACCATCACGAT-1_2	-0.305188	1.20438	-0.179508	-0.271887	-0.139002
TCCACACGTACATGTC-1_2	0.0778162	-0.112277	-0.0599051	0.303854	-0.0846739
TCCCGATAGGGTGTTG-1_2	-0.226305	1.62125	-0.116823	-0.196425	-0.22465
TCCCGATTCACGGTTA-1_2	0.171933	0.540257	0.182506	0.108087	-0.161927
TCGAGGCCAGACGCTC-1_2	-0.298543	1.30049	-0.216839	-0.181922	0.355102
TCGAGGCCAGCTGTAT-1_2	-0.257429	0.957398	0.0116879	-0.18806	0.322806
TCGCGAGCAAACGCGA-1_2	-0.166277	1.14366	-0.249634	-0.0265458	-0.155523
TCGCGAGTCACTGGGC-1_2	-0.25207	1.24484	-0.204126	-0.131061	0.0351578
TCGCGTTAGCCCAACC-1_2	-0.188086	1.08539	-0.121412	-0.120518	0.032866
TCGCGTTGTGCTAGCC-1_2	0.052833	0.93074	-0.176755	-0.195617	0.204524
TCGGGACAGCGAGAAA-1_2	-0.123779	1.12173	0.00695401	-0.0263535	0.183159
TCGGGACCACCAACCG-1_2	0.0781869	0.771873	-0.240381	-0.0998124	-0.0986008
TCGGTAAAGAACAACT-1_2	0.214058	0.41105	-0.221228	0.320409	0.0868711
TCGTAGAAGTGGACGT-1_2	-0.265815	1.124	0.000200004	-0.184444	-0.0189091
TCGTAGAGTTTACTCT-1_2	-0.159143	0.919269	-0.101819	-0.146882	0.377432
TCTATTGAGACCTTTG-1_2	-0.0743324	0.499905	0.0674031	-0.146066	0.00775689
TCTATTGCACCATCCT-1_2	-0.0711148	0.143625	-0.06502	-0.2186	-0.0856809
TCTATTGCACTATCTT-1_2	-0.22466	1.56664	-0.210866	-0.140724	0.241213
TCTATTGGTTCGCTAA-1_2	-0.231972	0.941248	-0.193576	-0.247445	0.0702339
TCTCATACATTGCGGC-1_2	-0.245231	1.29932	-0.20436	-0.016618	0.33895
TCTCATAGTCTAGTGT-1_2	-0.208708	0.75731	-0.00254058	-0.169893	-0.166558
TCTCATAGTTTGTTTC-1_2	0.144259	0.762686	0.326297	0.305398	0.0228488
TCTCTAAAGAGCAATT-1_2	-0.154753	0.951939	0.348591	-0.162863	0.0337264
TCTCTAACAAGGGTCA-1_2	-0.253232	0.970848	-0.144798	-0.187932	0.0775633
TCTCTAACACTCAGGC-1_2	-0.198382	1.04513	-0.117658	-0.103975	0.0601551
TCTGAGACATCCGGGT-1_2	0.230968	0.16583	-0.0498016	0.840628	-0.181715
TCTGGAATCTTTAGGG-1_2	-0.190626	1.25381	-0.0674561	-0.220633	-0.0555334
TCTTCGGCAGACAGGT-1_2	-0.133729	1.06931	0.0619578	-0.140629	0.169797
TCTTCGGGTGAGTGAC-1_2	-0.159786	0.895872	-0.17375	-0.218493	0.289249
TCTTTCCAGGATCGCA-1_2	-0.406711	1.21295	-0.0502751	-0.278726	-0.0188729
TCTTTCCGTGTTGGGA-1_2	-0.15875	1.29933	-0.0517099	-0.10372	0.230748
TCTTTCCTCCGTCATC-1_2	-0.232667	1.04484	-0.0310744	-0.196074	0.0989222
TGAAAGAAGCTAGTCT-1_2	-0.0910852	1.02435	0.00100868	-0.0282284	0.00114277
TGAAAGAAGCTGCGAA-1_2	-0.238439	0.765177	-0.0154012	-0.101851	-0.31675
TGAAAGACACTTCTGC-1_2	-0.198561	1.06572	-0.0227148	-0.177346	0.089023
TGAAAGACAGAGCCAA-1_2	-0.250969	1.60842	-0.243458	-0.260457	0.167772
TGACAACAGGGTTTCT-1_2	-0.0016639	0.193773	0.0205831	-0.103827	-0.0724232
TGACAACCAGTGGGAT-1_2	-0.0784601	0.950848	0.0115364	-0.0784831	0.0872074
TGACAACTCGCCTGAG-1_2	-0.310691	1.20071	-0.00578969	-0.136777	-0.0565884
TGACGGCCATGAAGTA-1_2	-0.0168119	0.643598	0.0463067	-0.104976	-0.120999
TGACTAGTCAACACGT-1_2	-0.164013	1.02944	-0.0679436	0.0847223	0.159205
TGACTAGTCGCCTGAG-1_2	-0.129305	0.729578	-0.108016	-0.114457	0.125152
TGACTAGTCTCGGACG-1_2	-0.137893	1.02553	-0.0108536	-0.15167	-0.129862
TGACTTTAGGCAATTA-1_2	-0.261596	0.565171	0.259551	-0.294162	0.1905
TGACTTTAGTGGAGAA-1_2	-0.147391	0.901918	0.0684324	-0.095907	-0.227335
TGACTTTCAAACGTGG-1_2	-0.265642	1.1956	0.0204992	-0.156316	-0.0122849
TGACTTTCAGGGATTG-1_2	0.17125	0.64244	0.0587683	0.435267	0.0669459
TGACTTTGTATGCTTG-1_2	-0.180846	1.12692	-0.108557	-0.326492	0.170101
TGAGAGGAGACCGGAT-1_2	-0.23343	1.3586	-0.0864926	-0.175982	0.0830048
TGAGAGGCAGTGGGAT-1_2	-0.239623	0.978785	-0.0630407	-0.17663	0.0389678
TGAGAGGTCGGATGGA-1_2	-0.213966	1.04337	-0.0797882	-0.247391	0.0868693
TGAGCATGTACATCCA-1_2	-0.0744857	0.502	0.0461176	-0.0689774	-0.0905164
TGAGCCGAGCAGGCTA-1_2	-0.189351	1.27944	0.0472635	-0.187704	-0.0482784
TGAGCCGCAGGAATCG-1_2	-0.168816	0.766641	-0.195216	-0.221343	-0.224855
TGAGGGAAGGACCACA-1_2	-0.166209	1.21763	-0.109408	-0.112692	0.129416
TGAGGGATCCAAGTAC-1_2	-0.0774187	1.0091	-0.0601272	-0.00181841	0.289507
TGAGGGATCGAGAGCA-1_2	-0.298854	1.10942	-0.212537	-0.264099	0.170109
TGATTTCCACCCATTC-1_2	0.0871648	0.608033	0.148668	-0.00086148	0.385473
TGATTTCCATCTGGTA-1_2	0.198265	0.600971	-0.121282	0.183327	0.21247
TGATTTCGTCTCTTAT-1_2	-0.208862	0.849894	-0.127019	-0.275113	0.324774
TGATTTCTCGAATGGG-1_2	-0.278667	1.07963	-0.0677377	-0.100345	0.0453293
TGATTTCTCTACTATC-1_2	0.0723734	0.328963	-0.0955851	-0.0494403	0.097601
TGCACCTAGGACACCA-1_2	-0.287064	1.22731	-0.23371	-0.206531	0.128321
TGCACCTTCTTGTTTG-1_2	0.618917	0.312557	-0.220626	0.790699	-0.296972
TGCCAAAAGCTGTCTA-1_2	-0.205157	1.27945	-0.041644	-0.201571	-0.091085
TGCCAAACAAAGTCAA-1_2	-0.188389	1.32818	-0.244205	-0.213803	0.0939367
TGCCAAAGTTATGTGC-1_2	-0.23793	1.26021	-0.241697	-0.138851	0.100324
TGCCAAATCAGAGGTG-1_2	0.375353	0.768015	0.0792894	0.770194	0.201147
TGCCCATAGCCGGTAA-1_2	-0.0884595	0.91908	0.214744	-0.20006	-0.437697
TGCCCATCATACGCTA-1_2	0.171786	0.36751	0.572432	0.185282	-0.366519
TGCCCATGTAAATACG-1_2	-0.0299334	0.781221	0.0744181	-0.00214614	-0.435434
TGCCCTACAGCCTGTG-1_2	-0.271205	0.839387	-0.252006	-0.264312	-0.126878
TGCGCAGGTTGTTTGG-1_2	0.0163254	0.300498	-0.205605	0.104996	-0.116019
TGCGGGTGTAAACACA-1_2	0.414982	0.118709	0.0122447	0.698595	-0.22351
TGCGGGTGTACACCGC-1_2	-0.309167	1.11096	-0.232991	-0.174324	0.18349
TGCGGGTTCGCAAGCC-1_2	-0.147055	0.958563	-0.2145	-0.0712876	0.20751
TGCGTGGAGAATCTCC-1_2	-0.19156	0.660713	-0.0649399	-0.193372	-0.0248346
TGCGTGGAGTGAACAT-1_2	-0.177395	0.819438	-0.200584	-0.143877	0.0315078
TGCGTGGCACTGAAGG-1_2	-0.260588	1.33077	-0.112259	-0.236669	0.0292027
TGCTACCAGAACAACT-1_2	-0.173972	0.998848	-0.203764	-0.176345	0.201317
TGCTACCTCCCTAATT-1_2	-0.201514	0.876112	-0.00590745	-0.220183	-0.23192
TGCTGCTCAGTCGTGC-1_2	0.441628	0.348636	0.581506	0.646082	-0.37459
TGCTGCTGTAAACCTC-1_2	-0.344014	0.886404	-0.218072	-0.143955	-0.226155
TGCTGCTTCAACCATG-1_2	-0.374314	1.35919	-0.0486255	-0.254356	-0.00437953
TGCTGCTTCTCTTATG-1_2	-0.110307	0.674432	-0.127648	-0.153072	-0.173765
TGGACGCCAGGGAGAG-1_2	-0.129009	1.19505	-0.173528	0.045046	0.543357
TGGCCAGCACATTCGA-1_2	-0.120369	1.09752	-0.14626	-0.0654453	0.164329
TGGCCAGGTGGCAAAC-1_2	-0.341348	1.52186	0.121661	-0.120243	0.25675
TGGCCAGTCAAAGACA-1_2	-0.131358	0.314458	-0.223098	-0.116712	0.334853
TGGCGCAAGTAGTGCG-1_2	0.00836008	1.03962	-0.215995	-0.00587216	-0.0358221
TGGCGCACATTCTTAC-1_2	0.0299716	0.865011	-0.204122	-0.205541	0.102578
TGGCTGGGTCAGAATA-1_2	-0.0832481	0.547091	-0.193821	-0.189065	0.168515
TGGCTGGGTCTACCTC-1_2	-0.324247	1.07955	-0.231825	-0.304376	-0.19007
TGGCTGGGTCTAGTGT-1_2	-0.249583	0.917225	-0.129976	-0.273304	-0.06137
TGGGAAGCAACACCTA-1_2	-0.189542	1.0174	-0.0706947	-0.263943	-0.227113
TGGGCGTCAAACGCGA-1_2	-0.226033	1.07553	0.140463	-0.24308	-0.0678841
TGGGCGTTCGTTTAGG-1_2	-0.198556	1.39077	0.0845673	-0.151191	0.380429
TGGTTAGGTCTGGAGA-1_2	-0.218713	0.616075	-0.191098	-0.282979	-0.0268919
TGGTTCCAGGCTCATT-1_2	-0.0216695	0.617656	-0.0452823	-0.110833	-0.2405
TGGTTCCCACTAAGTC-1_2	0.104587	0.0527409	0.338391	0.00121255	-0.115585
TGGTTCCCATACAGCT-1_2	-0.299072	1.02147	-0.173451	-0.237051	0.1585
TGGTTCCGTACTTCTT-1_2	-0.0691282	0.481036	0.101752	-0.20639	0.0667587
TGTATTCAGAATTGTG-1_2	-0.198836	1.08178	-0.0677661	-0.221279	-0.235075
TGTATTCAGGCAGGTT-1_2	-0.171254	1.23781	-0.102087	-0.0509289	-0.00629751
TGTCCCATCACCCTCA-1_2	0.0590071	0.436851	-0.105468	0.0790866	-0.223645
TGTCCCATCTTGCCGT-1_2	-0.24965	1.25492	-0.128868	-0.219034	-0.422911
TGTGTTTAGTGTGGCA-1_2	-0.28636	1.12527	-0.0818294	-0.308764	0.436429
TGTGTTTGTGCCTGTG-1_2	0.0268109	0.437984	-0.0107502	0.149507	-0.0256083
TGTGTTTGTTCATGGT-1_2	-0.131705	1.24628	-0.198303	-0.206857	0.0955602
TGTTCCGAGGCCCGTT-1_2	-0.186416	1.20621	0.106229	-0.214536	0.393562
TGTTCCGGTAGCAAAT-1_2	-0.199173	1.13629	0.101047	-0.13367	-0.157962
TTAACTCCAGGCGATA-1_2	-0.165867	0.874841	-0.165123	-0.179171	-0.0874063
TTAACTCGTTAGAACA-1_2	-0.28617	1.34356	-0.252305	-0.229912	-0.144353
TTATGCTCACCAGCAC-1_2	-0.0858567	0.965625	-0.0874547	-0.263882	0.162093
TTATGCTCACCCATGG-1_2	-0.21991	1.10447	-0.267862	-0.292757	0.142587
TTCCCAGGTCCATGAT-1_2	-0.157919	0.734443	0.0699511	-0.29033	0.200688
TTCCCAGTCCGTCAAA-1_2	-0.207714	0.988383	0.032057	-0.0829988	-0.403495
TTCGAAGCAGCAGTTT-1_2	-0.173531	1.40778	-0.126609	-0.256173	0.0333997
TTCTACAAGGCCCTCA-1_2	-0.344113	1.45951	-0.223999	-0.293101	0.291652
TTCTACAAGGGCACTA-1_2	-0.246861	0.834962	0.0100306	-0.255962	0.120793
TTCTACACACCACGTG-1_2	-0.300538	0.789927	-0.0755884	-0.269313	0.126754
TTCTACACAGGAACGT-1_2	-0.119979	0.169918	-0.0621148	-0.109288	-0.234489
TTCTACATCTTTACAC-1_2	-0.0330396	0.275674	0.425623	0.0125623	-0.472011
TTCTCAAGTGCAGTAG-1_2	-0.0157167	0.452738	0.260673	0.273588	0.0556864
TTCTCCTAGACTAGAT-1_2	-0.0436761	0.660616	-0.0797238	-0.209016	0.105168
TTCTCCTAGAGTACAT-1_2	-0.258216	1.27861	-0.0803005	-0.134734	0.114545
TTCTCCTAGCCAACAG-1_2	-0.212513	1.34313	-0.230214	-0.244084	0.0767915
TTCTCCTCACCGAAAG-1_2	-0.333655	1.29433	-0.224362	-0.120919	-0.0897677
TTCTCCTGTGTGCCTG-1_2	-0.238384	1.17294	-0.0466822	-0.22794	-0.146294
TTCTTAGAGGCGTACA-1_2	-0.223497	1.03465	-0.199814	-0.243044	0.192817
TTCTTAGCAAAGTCAA-1_2	-0.121248	1.16911	-0.189515	-0.200842	-0.139947
TTCTTAGGTTAGATGA-1_2	-0.0488613	-0.0215954	0.236836	0.0402314	-0.0866489
TTGAACGAGCTCTCGG-1_2	-0.241986	1.25636	-0.104018	-0.265837	-0.175043
TTGAACGAGGACGAAA-1_2	-0.331974	1.31692	-0.139202	-0.1834	0.335221
TTGAACGAGTCGTACT-1_2	-0.0455003	0.709876	-0.114342	-0.0569498	0.205489
TTGAACGTCCTTTCGG-1_2	-0.238055	1.04767	-0.0260311	-0.189475	0.144164
TTGACTTCACAACGTT-1_2	-0.323403	1.0168	-0.00277307	-0.363836	0.376982
TTGCCGTTCATACGGT-1_2	-0.198456	1.10414	-0.0516215	-0.0554729	0.225967
TTGCCGTTCATGCATG-1_2	0.253482	0.362125	-0.0521085	0.644374	-0.179483
TTGCGTCGTTTAAGCC-1_2	0.089334	0.509321	0.280483	-0.0282336	0.00385332
TTGGAACAGTGCTGCC-1_2	-0.150913	0.777048	-0.0121333	-0.229455	-0.46893
TTGGAACGTGCAACGA-1_2	-0.296526	1.44834	-0.014146	-0.0736869	-0.0351496
TTGGCAAAGCTAGTGG-1_2	-0.262362	1.02477	-0.0296734	-0.261374	-0.332912
TTGTAGGTCCAGAAGG-1_2	-0.0722333	0.841892	-0.123349	-0.0855012	-0.0281584
TTGTAGGTCGGACAAG-1_2	-0.207682	1.04578	0.40665	-0.172167	0.366627
TTTACTGAGCACCGTC-1_2	0.207478	0.383481	0.354995	-0.0254769	0.372963
TTTACTGAGCGCTTAT-1_2	-0.375474	0.834687	-0.198955	-0.316024	-0.158279
TTTACTGCATTCCTCG-1_2	-0.201135	1.06107	-0.153997	-0.118479	-0.213978
TTTACTGCATTGGTAC-1_2	-0.196026	0.987825	0.172627	-0.125902	0.275375
TTTACTGGTTCCATGA-1_2	-0.0609919	0.509483	0.227449	-0.0104625	-0.0799818
TTTATGCAGGAGTTGC-1_2	-0.198048	0.779851	0.192737	-0.133522	0.330215
TTTATGCCATGGGACA-1_2	-0.185638	1.26051	-0.19937	-0.246592	0.17652
TTTCCTCTCTGGCGAC-1_2	-0.190134	0.759522	0.0835979	-0.125799	0.149292
TTTGCGCAGAGAACAG-1_2	-0.31601	1.2982	-0.233646	-0.248286	0.167765
TTTGCGCGTATCACCA-1_2	0.369375	0.289917	0.441412	0.0731522	-0.00451451
TTTGCGCGTGAAAGAG-1_2	-0.318929	1.33482	-0.159976	-0.173196	-0.161282
TTTGCGCTCACAAACC-1_2	-0.292444	1.21513	-0.194725	-0.172703	0.0137468
TTTGGTTGTCCATCCT-1_2	-0.267957	0.934573	0.0732854	-0.202291	0.0411943
TTTGGTTTCAGGATCT-1_2	0.133235	0.321062	-0.0556072	-0.0855831	-0.475014
TTTGGTTTCGGATGTT-1_2	-0.189965	0.57261	-0.0775842	-0.206038	-0.0642405
TTTGTCAGTTACGGAG-1_2	-0.290864	1.44828	0.320414	-0.275089	0.246555
AAACCTGGTGCGGTAA-1_3	-0.109072	-0.24408	-0.0120254	-0.0726058	-0.46524
AAACCTGTCGAACGGA-1_3	-0.139223	0.194826	-0.0817578	-0.219466	-0.499808
AAAGATGAGTATCTCG-1_3	-0.195481	0.220074	-0.223877	-0.254481	-0.26119
AAAGCAATCCAAATGC-1_3	-0.075137	0.245	0.231286	-0.128985	0.119592
AACACGTCACTTCGAA-1_3	-0.26085	0.196625	0.219214	-0.163159	0.0999956
AACACGTGTCTAGTGT-1_3	-0.124625	-0.152346	-0.0575324	-0.0331523	-0.433198
AACACGTTCGCACTCT-1_3	-0.0932941	-0.196144	0.0414627	-0.166767	-0.401566
AACCATGGTAAGTTCC-1_3	-0.24916	0.455588	0.131821	-0.206148	0.138301
AACGTTGAGGTGTTAA-1_3	-0.151125	0.111593	-0.0952185	-0.100724	-0.295585
AACTCCCAGGTACTCT-1_3	-0.0767377	-0.0687731	-0.156702	-0.201927	-0.40945
AACTCCCCAAAGAATC-1_3	-0.348963	0.82546	-0.236351	-0.276818	0.234074
AACTCTTAGCGCCTCA-1_3	-0.194368	0.538334	-0.170373	-0.175884	-0.00785893
AACTTTCAGGTGACCA-1_3	-0.183725	0.304349	0.0040469	-0.142089	-0.177031
AACTTTCAGTTAGGTA-1_3	-0.0177063	0.463258	-0.203502	-0.242072	0.0684937
AAGACCTAGTACATGA-1_3	-0.225691	1.05974	-0.192411	-0.142995	-0.00898367
AAGACCTTCTCGATGA-1_3	0.0138937	-0.161428	-0.165919	0.15677	-0.350163
AAGCCGCAGTGCGTGA-1_3	-0.107757	0.755535	-0.225343	-0.146016	-0.160306
AAGCCGCCAATAGCGG-1_3	-0.0766362	-0.0912545	0.0300512	-0.193014	-0.134891
AAGGAGCGTAGCTTGT-1_3	-0.0534781	-0.063995	-0.199772	-0.126572	0.0292333
AAGTCTGGTCTTGTCC-1_3	-0.110356	0.441796	-0.126453	-0.103738	0.0114882
AATCCAGTCTTGACGA-1_3	-0.132132	0.157833	-0.069776	-0.231561	0.0343168
AATCGGTAGCAGGTCA-1_3	-0.145181	0.0670529	-0.17414	-0.0502313	0.00193381
AATCGGTTCAGGCAAG-1_3	-0.334755	0.584816	-0.189625	-0.242151	-0.20369
AATCGGTTCCAAAGTC-1_3	-0.0725995	0.32111	-0.117397	-0.199878	0.000164576
ACACCAATCCAAAGTC-1_3	-0.052058	-0.246463	-0.121265	-0.0798868	-0.23631
ACACCCTAGATGGGTC-1_3	-0.211487	-0.0945771	-0.0660985	-0.150119	-0.0953844
ACACCCTCAGGGCATA-1_3	-0.062533	0.317721	0.0853902	0.0977446	-0.0946265
ACACCGGGTACCGTTA-1_3	0.00377839	-0.323222	-0.00556839	-0.0896669	-0.338481
ACACCGGGTCATATCG-1_3	-0.154752	-0.165936	-0.0599596	-0.141046	-0.053109
ACAGCTATCATCACCC-1_3	-0.24898	-0.184271	0.0572427	-0.149081	-0.183635
ACATGGTCAACTGCTA-1_3	0.062998	-0.0786371	-0.128633	0.0171789	-0.44473
ACCAGTACACGTAAGG-1_3	-0.00375233	-0.230458	-0.204763	0.00496794	-0.0580838
ACCGTAACAGATCTGT-1_3	-0.158667	-0.135941	-0.205829	-0.119565	-0.403504
ACCGTAAGTAAAGTCA-1_3	0.0970913	-0.0723115	-0.169784	0.0593771	-0.43461
ACCGTAATCCTCATTA-1_3	0.211392	-0.0550944	-0.202681	0.0734933	-0.38929
ACCTTTAAGAAGGTGA-1_3	-0.134648	0.75083	-0.161764	-0.194258	-0.0412185
ACGAGCCTCATCGCTC-1_3	-0.0366243	-0.329013	-0.0499556	-0.0735445	-0.357744
ACGATACAGATGCGAC-1_3	-0.0995795	0.79966	-0.0256888	-0.136311	0.112583
ACGCCGACAGAGCCAA-1_3	0.294247	0.304525	0.205859	0.302394	-0.126539
ACGCCGATCACCCGAG-1_3	0.0894067	-0.154407	-0.237373	0.0307561	-0.413524
ACGGCCAAGGGAAACA-1_3	-0.133169	-0.266565	0.0294649	-0.201912	-0.297621
ACGGGTCAGACAGACC-1_3	-0.132611	0.392977	0.218603	-0.0482396	-0.243727
ACGGGTCTCTGACCTC-1_3	-0.0843119	0.956438	-0.0295275	-0.185717	-0.0493089
ACGTCAAAGACACTAA-1_3	-0.209686	0.625242	-0.179545	-0.285447	-0.210506
ACGTCAAAGGGCTCTC-1_3	0.583856	0.252115	-0.135634	0.300216	-0.294785
ACTATCTAGTCTCAAC-1_3	-0.0502581	-0.174785	-0.204676	0.0102377	-0.41333
ACTATCTCATTGCGGC-1_3	0.118482	-0.165473	-0.219162	-0.217203	-0.0285998
ACTATCTGTCGTGGCT-1_3	-0.166003	-0.267163	0.0166239	-0.070687	-0.427631
ACTGAACAGGCATGTG-1_3	-0.0131847	-0.119709	-0.194805	0.0901319	-0.400898
ACTGCTCTCTGAAAGA-1_3	-0.0268	-0.245114	-0.25332	-0.202656	-0.319323
ACTGTCCGTAGCGCAA-1_3	-0.226192	0.703304	0.0409617	-0.325905	0.532645
ACTTGTTTCACGAAGG-1_3	-0.1767	0.349887	-0.0382013	-0.213162	-0.280908
ACTTTCAGTGCTTCTC-1_3	-0.104946	-0.0605195	-0.0484445	-0.193988	-0.319245
AGAATAGAGCGATTCT-1_3	-0.193132	0.232796	-0.133547	-0.089793	0.0179198
AGACGTTAGGCTAGCA-1_3	0.0114817	0.0412659	0.0152801	-0.0722399	-0.168399
AGACGTTCACCCTATC-1_3	-0.25074	-0.0166112	-0.160457	-0.157613	-0.201967
AGACGTTCACGCGAAA-1_3	-0.0232564	-0.162465	0.00961348	-0.178285	-0.123598
AGAGTGGGTCCGAGTC-1_3	0.224557	-0.122476	-0.0318045	0.351032	-0.351569
AGATCTGAGATGCCAG-1_3	-0.121003	0.5148	-0.0195671	-0.0472	-0.201221
AGATCTGAGGAATGGA-1_3	-0.144662	-0.25076	-0.200014	-0.175159	-0.261676
AGATTGCGTTGTCTTT-1_3	0.0608297	1.49993	-0.110823	0.0168389	0.105391
AGCAGCCAGAAGGGTA-1_3	-0.17081	-0.220326	-0.0416296	-0.0519902	-0.381547
AGCAGCCCACGTAAGG-1_3	0.152589	0.0469027	0.0176465	0.0528017	0.258592
AGCATACTCTTTAGTC-1_3	-0.0482437	-0.253031	-0.0249879	-0.191734	-0.19631
AGCGGTCCATGGAATA-1_3	-0.118944	-0.136281	0.0265965	0.0495358	-0.366684
AGCGTATAGAGGTTAT-1_3	-0.179599	-0.226388	-0.0637581	-0.201531	-0.281793
AGCTCCTTCAGTGCAT-1_3	0.0222974	0.0423828	-0.200025	-0.109472	-0.267656
AGCTCTCAGCTGAAAT-1_3	-0.161555	-0.230862	0.00414198	-0.192448	-0.101108
AGGCCACTCTATGTGG-1_3	-0.0837336	0.186851	-0.202006	-0.254043	-0.230094
AGGGAGTTCTGGCGTG-1_3	-0.18601	0.805886	-0.00828671	-0.270101	-0.106406
AGGGATGGTCGTCTTC-1_3	0.0767768	0.0169785	-0.166562	0.105525	-0.406574
AGGTCATCAGTCGATT-1_3	-0.053169	-0.0879304	-0.185704	-0.0720338	-0.211289
AGTCTTTCACGGATAG-1_3	-0.0865741	0.610764	-0.217072	-0.17213	-0.454336
AGTCTTTGTACGAAAT-1_3	0.0650113	-0.164192	-0.156698	0.0666493	-0.118566
AGTGAGGGTGATAAGT-1_3	-0.200555	0.186708	-0.172117	-0.317491	0.0177805
AGTGTCAGTGCGGTAA-1_3	-0.0478101	0.557623	-0.073315	-0.00361823	-0.0382351
AGTGTCATCATTGCCC-1_3	0.324994	-0.035751	-0.206923	0.209049	-0.460654
AGTTGGTAGCCCAACC-1_3	-0.299814	-0.0701726	-0.179017	-0.245999	-0.383131
AGTTGGTTCAACACTG-1_3	-0.322267	0.14548	-0.182771	-0.219558	-0.222432
ATAAGAGCAAGTACCT-1_3	-0.141241	-0.210737	-0.0491554	-0.0897186	0.0738923
ATAGACCAGTGGCACA-1_3	-0.0303588	-0.232559	-0.17548	-0.125697	-0.210697
ATAGACCTCCCGACTT-1_3	-0.103551	0.14035	-0.176487	0.0500763	-0.0994004
ATCATCTAGGAACTGC-1_3	-0.00994282	0.260435	0.00151621	-0.130638	0.106266
ATCATCTAGGGATACC-1_3	-0.229296	0.204921	0.0301518	-0.104527	0.049179
ATCATGGAGCCCTAAT-1_3	-0.0873849	0.120737	-0.165174	-0.0367456	-0.199599
ATCCACCTCTCGCATC-1_3	0.200194	0.0183815	-0.0911173	0.177441	-0.298816
ATCTACTGTGAGGGAG-1_3	-0.0258554	0.194979	-0.070299	-0.130436	0.0381876
ATGAGGGAGAGTAAGG-1_3	-0.23411	0.449096	-0.14445	-0.138718	0.0962396
ATGGGAGTCTGTCTCG-1_3	-0.256629	0.00833518	0.0891869	-0.192928	-0.0281784
ATTACTCGTATATCCG-1_3	-0.145911	0.138554	0.00899242	-0.236981	-0.0530824
ATTATCCAGACTAAGT-1_3	-0.160154	0.705167	-0.0575676	-0.243094	-0.0422303
ATTATCCAGATCTGAA-1_3	-0.079137	0.275195	-0.197905	-0.0508832	-0.265887
ATTGGTGTCACCGTAA-1_3	-0.14595	-0.121428	-0.203066	-0.015683	-0.310737
ATTTCTGGTCGACTAT-1_3	0.143145	0.123307	-0.201918	0.180035	-0.131285
CAACCTCAGGGATCTG-1_3	0.559279	0.461333	-0.000552173	1.21609	0.0411853
CAAGGCCTCGCCGTGA-1_3	-0.0114011	0.149182	-0.0847999	-0.0604855	-0.321078
CACAAACCATGCAACT-1_3	-0.363379	0.374321	-0.133539	-0.375889	-0.172498
CACACAATCATTATCC-1_3	-0.239013	0.367875	0.274316	-0.266543	-0.309063
CACACTCGTGAGGCTA-1_3	-0.0436669	-0.249738	-0.0245864	-0.170676	-0.356412
CACATAGAGGAGCGTT-1_3	-0.00624366	-0.107127	-0.1025	0.213016	0.0575546
CACATAGGTGCTGTAT-1_3	-0.221676	0.0219134	-0.03284	-0.152161	-0.296837
CACATAGGTGTTTGTG-1_3	0.182267	-0.152417	-0.235745	0.0993473	-0.415153
CACATAGTCTCTGTCG-1_3	0.103307	0.739403	-0.192999	0.245533	-0.452196
CACATTTAGCTGTCTA-1_3	-0.120581	-0.0763928	0.012243	-0.130378	-0.184812
CAGAGAGCAAGCTGTT-1_3	0.095868	-0.120848	-0.218509	-0.180907	-0.188825
CAGAGAGTCTCGAGTA-1_3	-0.0714907	-0.23858	-0.0421967	-0.147295	-0.220402
CAGCCGAAGTATCGAA-1_3	-0.050852	0.210277	-0.0293173	0.0367391	-0.192438
CAGCGACAGTACACCT-1_3	-0.124221	0.779848	-0.192096	-0.194791	-0.107193
CAGCGACGTCCTGCTT-1_3	-0.24998	0.368043	-0.166942	-0.140548	-0.124719
CAGCTAAAGTAGTGCG-1_3	-0.17667	-0.00761923	-0.0135908	-0.162058	-0.191779
CAGCTAATCAAGAAGT-1_3	0.218374	-0.214496	-0.174946	0.0155972	-0.28652
CAGCTAATCTGGTTCC-1_3	-0.117123	-0.0813969	0.0711065	0.0321431	0.291151
CAGGTGCTCATGGTCA-1_3	-0.162507	0.20841	-0.198973	-0.219288	-0.0371735
CATATTCAGCAGGCTA-1_3	0.079358	0.300752	-0.1576	0.0809422	-0.398122
CATATTCTCCGAAGAG-1_3	-0.205053	-0.0756201	-0.141285	-0.15523	-0.241766
CATCAGATCAGTTGAC-1_3	-0.268939	-0.0486181	-0.0261287	-0.210659	-0.176671
CATCAGATCCTTTCTC-1_3	-0.18703	-0.212568	0.137282	-0.127581	-0.283585
CATCCACAGTGAATTG-1_3	-0.179277	-0.352125	-0.0506842	-0.143553	-0.304086
CATCCACTCGTACGGC-1_3	-0.0133806	-0.128914	-0.22877	-0.124339	-0.176956
CATCGAAAGTGGAGAA-1_3	-0.131694	0.473	-0.195083	-0.0245987	-0.125385
CATCGGGTCAGAAATG-1_3	-0.281596	-0.377821	0.00269801	-0.224445	-0.26783
CATCGGGTCCAGAAGG-1_3	0.266281	-0.0956163	-0.232805	0.0668015	-0.476874
CATGGCGGTCGATTGT-1_3	-0.171893	0.309474	-0.168357	-0.259023	-0.385351
CATTATCCAATGAAAC-1_3	0.025984	-0.0399952	0.112764	-0.115504	0.041309
CATTCGCGTCCAAGTT-1_3	0.147732	-0.0791489	-0.0983949	0.0921164	-0.394023
CATTCGCTCGCAAACT-1_3	-0.129364	-0.0112963	-0.197476	-0.0350634	-0.344384
CATTCGCTCTTGAGGT-1_3	-0.207289	-0.22844	-0.062615	-0.168437	-0.356493
CCAATCCGTTGTCTTT-1_3	0.127281	0.134658	-0.214301	-0.0101659	-0.339247
CCACCTAAGGAGTACC-1_3	-0.0627908	0.542676	-0.163093	-0.0823419	-0.36849
CCACGGAGTTAAGATG-1_3	-0.0137326	0.0238486	-0.11336	-0.116969	-0.114315
CCATTCGCAGCATGAG-1_3	0.334846	0.0692369	0.595174	0.230793	0.0875711
CCATTCGTCACGACTA-1_3	0.170596	-0.0296379	-0.0999053	-2.22907e-05	-0.329197
CCATTCGTCTGTCTCG-1_3	-0.0497392	0.460196	-0.187316	0.00371715	-0.00274256
CCCAATCCATGCAACT-1_3	-0.0743394	0.454763	-0.141162	-0.155135	0.0811549
CCCAATCGTATTCGTG-1_3	0.208981	-0.234864	-0.200526	-0.0393466	-0.402887
CCCAGTTTCACTATTC-1_3	-0.19455	0.555577	-0.00114654	-0.111624	-0.0592816
CCCAGTTTCGTCTGCT-1_3	-0.0180213	0.332721	0.0161444	-0.263507	0.0203299
CCCTCCTGTGATGCCC-1_3	-0.127234	-0.384155	-0.0754404	-0.228155	-0.107363
CCGGGATAGACTAGGC-1_3	-0.321494	0.600611	0.0298622	-0.215937	0.0626589
CCGGTAGTCGTTTAGG-1_3	-0.231066	0.349166	-0.234295	-0.246948	-0.262922
CCGTACTGTCCTCTTG-1_3	-0.10776	0.00152167	-0.187363	-0.195174	-0.467498
CCGTGGAGTGCGCTTG-1_3	0.322251	-0.308489	-0.179131	0.232158	-0.328035
CCGTGGATCTTGTACT-1_3	0.0652384	-0.064868	-0.216021	-0.0149344	-0.444752
CCGTTCATCTCCTATA-1_3	0.0397824	-0.0214468	0.0705523	-0.192505	-0.221518
CCTAAAGCAATCTACG-1_3	-0.141035	-0.245476	-0.0844146	-0.146849	-0.416469
CCTACCAAGGATGGTC-1_3	0.000341199	0.49391	0.010151	-0.136359	-0.129167
CCTAGCTAGTGGAGTC-1_3	-0.237077	0.291923	-0.00460592	-0.275974	-0.105501
CCTAGCTCATACCATG-1_3	-0.241815	-0.258372	-0.109634	-0.265089	-0.405793
CCTAGCTGTGACCAAG-1_3	0.0120871	-0.0855068	0.0827764	0.0017169	0.0238488
CCTCTGAGTCGGCATC-1_3	-0.310725	0.864848	-0.0159418	-0.204616	0.0313258
CCTTACGTCTTGTTTG-1_3	-0.022618	0.0235138	0.0129438	0.0690893	0.0925562
CCTTCGATCCTTGCCA-1_3	0.0413065	0.0646344	0.0445749	-0.13001	-0.377857
CGAATGTTCTTGAGGT-1_3	-0.113321	-0.0910307	0.166646	-0.124934	-0.243
CGACCTTGTTCAGACT-1_3	-0.000883092	0.628202	0.272445	-0.0775942	-0.0953342
CGACCTTTCACTTATC-1_3	0.0784087	0.177319	0.000192599	-0.0868201	-0.00349385
CGACTTCGTAAGTGTA-1_3	0.00933818	-0.236493	-0.0281893	-0.182845	-0.201389
CGAGAAGCAAAGCAAT-1_3	-0.254235	0.18697	-0.18538	-0.0929256	-0.150159
CGAGCACAGAGTTGGC-1_3	-0.0336826	-0.231231	0.0216652	-0.0662285	-0.054552
CGAGCCAAGATATGGT-1_3	0.166032	0.129137	0.246155	0.435491	-0.448938
CGAGCCATCCCTTGTG-1_3	-0.149746	-0.0437619	-0.117023	-0.205732	-0.324242
CGATGGCGTAGTGAAT-1_3	0.00860483	0.0167409	-0.0183982	-0.120418	-0.187877
CGATGGCGTTATGTGC-1_3	0.189317	-0.136985	-0.16103	0.176723	-0.177814
CGATGTAGTAGGGTAC-1_3	0.278079	-0.130258	-0.150375	0.259718	0.15485
CGATTGAGTCTAAACC-1_3	0.0508796	0.483763	-0.219804	-0.048384	-0.231511
CGCCAAGGTATAGGTA-1_3	-0.0338962	0.239989	-0.177201	-0.00863579	0.0918654
CGCGTTTGTTGATTCG-1_3	-0.000714019	-0.00858876	-0.141396	-0.142968	-0.16825
CGCGTTTTCACAGTAC-1_3	-0.290117	-0.145671	-0.0429268	0.0582255	-0.226198
CGCGTTTTCGTGGTCG-1_3	0.0803106	-0.108238	-0.0886154	-0.102847	-0.229875
CGCTGGATCAAAGTAG-1_3	-0.158404	0.750723	-0.211878	0.0782516	0.087393
CGGACACAGTCCTCCT-1_3	0.146038	0.279388	0.139132	0.206317	-0.0771559
CGGACACTCATAACCG-1_3	-0.11308	0.103692	0.0240628	-0.0474648	0.0159725
CGGACACTCTAACTTC-1_3	-0.174267	0.002798	-0.191803	-0.120586	-0.040865
CGGACGTGTGGCTCCA-1_3	-0.218942	0.439692	0.125824	0.0636676	-0.165435
CGGACTGGTAATTGGA-1_3	0.0985504	0.0598194	0.319573	0.0438394	-0.184313
CGGACTGGTGCAACGA-1_3	-0.105548	0.467531	-0.216218	-0.212464	-0.224888
CGGAGCTGTGATGTGG-1_3	0.264435	0.00244558	-0.0935227	0.145428	-0.221727
CGGCTAGCACCGAATT-1_3	-0.0116003	-0.25859	-0.0660754	-0.0455034	-0.475628
CGTCAGGGTTAAAGTG-1_3	0.483242	0.194522	-0.203941	0.124823	-0.192397
CGTCCATAGGTGGGTT-1_3	-0.0679367	0.0728281	-0.203938	-0.000624734	-0.049758
CGTGAGCAGGTCATCT-1_3	-0.280129	0.273865	-0.0946407	-0.200455	0.00138949
CGTGTAAGTCTAGTCA-1_3	-0.129179	0.00516535	-0.0527792	-0.148885	-0.0460087
CGTTAGAAGCATCATC-1_3	-0.302941	0.950795	-0.219278	-0.309032	0.252303
CGTTCTGCAGCTGCAC-1_3	-0.0278821	-0.0562508	0.135571	-0.0534272	-0.370736
CGTTGGGCATGAAGTA-1_3	-0.013205	-0.273479	-0.0791773	-0.130896	-0.405879
CTAAGACCATGGAATA-1_3	0.336594	-0.0761889	-0.15634	0.191726	-0.292126
CTAATGGCACTAAGTC-1_3	-0.0637327	0.207069	-0.0592592	-0.155152	0.273871
CTACACCGTCTAGAGG-1_3	0.158722	-0.181036	-0.107305	-0.161428	-0.106427
CTACCCACAGTAAGCG-1_3	-0.248048	0.457869	-0.1835	-0.286041	0.074342
CTACGTCCACGTAAGG-1_3	-0.205984	0.392587	-0.168432	-0.221519	-0.0234612
CTACGTCGTTACCGAT-1_3	-0.145554	-0.336311	-0.0567514	-0.0102983	-0.221953
CTAGCCTAGGCGATAC-1_3	-0.0931767	-0.258274	-0.0454416	-0.149609	-0.145258
CTAGTGAGTTTGGGCC-1_3	-0.0738045	-0.308231	-0.0358925	-0.152107	-0.173518
CTCATTATCCTAAGTG-1_3	-0.205751	-0.0828952	-0.0841412	-0.23755	-0.397477
CTCGAAAGTATCGCAT-1_3	-0.13839	0.197874	-0.196431	-0.22219	-0.324725
CTCGAGGCACGAAACG-1_3	0.112287	0.0570765	0.179643	0.24439	-0.373012
CTCGGAGAGAGGTTGC-1_3	-0.15634	0.140686	0.116344	-0.0683566	-0.415851
CTCGGGAGTAGTAGTA-1_3	-0.222192	0.847533	-0.16096	-0.10523	0.0468018
CTCTAATAGTGATCGG-1_3	-0.149303	-0.276388	-0.0166557	-0.159688	-0.16992
CTCTAATCAATCACAC-1_3	-0.147951	0.540103	-0.210366	-0.182036	-0.10058
CTCTAATTCGATGAGG-1_3	-0.201024	0.40078	-0.089661	-0.212891	0.0961154
CTCTACGAGTGGAGTC-1_3	-0.0211872	0.303907	0.0112874	-0.194471	-0.161406
CTCTGGTCAGTAGAGC-1_3	0.0901963	-0.0857844	-0.0506425	-0.134957	-0.389777
CTCTGGTGTTTGCATG-1_3	-0.0592448	-0.174703	-0.1996	-0.131476	-0.433423
CTGCCTAAGTGCGATG-1_3	-0.161878	0.347268	-0.160839	-0.187862	-0.168184
CTGCGGAGTGAAAGAG-1_3	0.0691483	-0.301875	0.0509673	-0.0915482	-0.259765
CTGGTCTTCACAGTAC-1_3	0.162988	-0.201123	-0.190834	0.087332	-0.395678
CTGTGCTTCTCCCTGA-1_3	-0.0238168	0.27915	-0.171208	0.133155	-0.386407
CTGTTTAAGGGCACTA-1_3	-0.167264	0.222052	0.0702045	-0.231251	-0.214517
CTGTTTACATTCTCAT-1_3	-0.0729461	-0.336279	-0.192857	-0.135557	-0.403223
CTTAACTGTCTCTCTG-1_3	-0.348159	0.806271	-0.202622	-0.253287	-0.212864
CTTACCGAGGACTGGT-1_3	-0.164176	0.264317	-0.0641416	-0.232551	-0.202089
CTTACCGTCATTGCCC-1_3	-0.109493	0.105351	-0.164059	-0.12799	0.139386
CTTCTCTAGTTCGATC-1_3	-0.202056	0.0784289	-0.0223235	-0.19319	-0.254556
CTTCTCTTCGGCTACG-1_3	0.0417306	-0.310417	-0.116739	-0.0761128	-0.481034
CTTGGCTTCAGGCAAG-1_3	-0.064938	0.0667854	0.120571	-0.125503	-0.185002
CTTTGCGAGGTTACCT-1_3	0.368625	-0.265144	-0.205245	0.0127076	-0.0250591
CTTTGCGCAGTAGAGC-1_3	0.116151	0.53674	-0.0482307	-0.0735847	-0.221558
CTTTGCGCATGGGAAC-1_3	-0.176047	0.804756	-0.159348	-0.0662635	0.0418817
GAAACTCTCCTGTAGA-1_3	-0.0302432	-0.205339	-0.208372	0.0159051	-0.382641
GAAATGACATCGGACC-1_3	0.250311	-0.0775328	-0.196702	0.221957	-0.0138174
GAACATCAGCGAGAAA-1_3	-0.075375	-0.156407	-0.220006	-0.246812	-0.377417
GAACCTACAGACGCTC-1_3	-0.0976119	0.798987	0.0414459	-0.100819	-0.0237101
GAACCTAGTCTAGGTT-1_3	-0.144036	0.715526	-0.000826045	-0.162571	-0.380722
GAACGGAAGGTGCTTT-1_3	-0.139403	-0.252292	-0.00662368	-0.187107	-0.342592
GAATAAGCAACTGGCC-1_3	-0.103657	1.08907	-0.200373	-0.182329	-0.169587
GAATAAGCAAGCTGTT-1_3	-0.0172965	0.152505	-0.00599231	0.0303786	-0.191307
GAATAAGCACCGGAAA-1_3	0.282669	0.0724103	-0.154624	0.0634693	-0.470552
GAATGAAGTGCAACTT-1_3	-0.268535	0.659872	-0.18369	-0.186236	-0.0685224
GACACGCAGAGGTTAT-1_3	0.043078	-0.0220263	-0.151573	0.160848	-0.0121884
GACAGAGAGAGCAATT-1_3	-0.0824126	-0.0886844	-0.0355539	-0.228765	-0.186223
GACCTGGGTGCGATAG-1_3	0.160701	0.103848	0.0658374	-0.0506694	-0.0164137
GACGCGTGTACACCGC-1_3	0.213963	0.0251547	-0.150784	0.0114725	-0.378477
GACGTGCAGACTAGAT-1_3	0.0388693	-0.0459769	0.0140248	0.148394	-0.208613
GACTAACAGTTGTCGT-1_3	-0.013061	0.232097	-0.0440611	-0.195706	-0.175565
GACTAACCAGACAAGC-1_3	-0.227223	0.807591	-0.223954	-0.322567	0.0151987
GACTGCGAGAATTCCC-1_3	-0.0626236	0.145515	-0.207134	-0.048523	-0.194692
GAGGTGATCATCGATG-1_3	-0.188907	0.0937313	-0.00702747	-0.276536	-0.0803489
GATCAGTAGTGTACGG-1_3	-0.120128	-0.0860541	-0.225899	-0.0946587	-0.348085
GATCGATCAACGCACC-1_3	-0.0679576	0.0519287	-0.0466748	0.0873238	-0.438541
GATCGCGAGGGCTTCC-1_3	-0.20558	-0.128029	-0.189926	-0.155388	-0.286367
GATCGCGGTCAGTGGA-1_3	-0.136967	-0.213852	-0.143743	-0.174607	-0.248961
GATGAGGAGGGTTCCC-1_3	-0.0840507	0.542746	-0.121753	-0.117881	-0.0835798
GATGCTACAGTTCATG-1_3	0.222608	-0.0504742	-0.201236	0.0842251	-0.293939
GATTCAGTCAGCATGT-1_3	-0.205692	1.04157	0.1024	-0.254826	-0.000645909
GCAAACTCAGCGATCC-1_3	0.210077	0.0548806	-0.0429427	0.224935	-0.211822
GCAATCACAAGGACTG-1_3	-0.243015	0.348191	-0.0707642	-0.200696	-0.225697
GCAATCATCTCTTGAT-1_3	0.360516	0.0113431	-0.204549	0.165133	-0.423647
GCATACACAGCTGTAT-1_3	0.295388	-0.0395815	-0.0491794	0.0531229	-0.16897
GCATGTACAGCGATCC-1_3	0.0420619	-0.177047	-0.0490865	-0.173821	-0.458299
GCATGTATCACGGTTA-1_3	-0.252532	-0.250421	0.0515343	-0.0532561	-0.270961
GCCTCTATCTGCAGTA-1_3	-0.206622	0.538615	-0.205008	-0.228021	-0.0294153
GCGAGAATCGCAAACT-1_3	-0.176846	-0.215795	-0.206034	-0.0427152	-0.124129
GCGCAACAGCACACAG-1_3	-0.247616	-0.182192	-0.145709	-0.109003	-0.451397
GCGCCAAAGTGTTTGC-1_3	-0.22636	0.354465	-0.21442	-0.241135	-0.226773
GCGCCAACACACATGT-1_3	0.383918	-0.295289	-0.185598	0.098124	-0.20244
GCGCGATCACCCAGTG-1_3	-0.0288577	-0.173816	-0.108983	-0.123427	-0.157658
GCGCGATCATCCAACA-1_3	-0.0490104	0.382044	-0.0427476	-0.0857027	0.0466007
GCGGGTTCACCATCCT-1_3	-0.159448	0.585683	-0.160635	-0.173984	-0.0926516
GCGGGTTGTCGCATCG-1_3	-0.134074	0.287443	0.0418223	-0.219845	-0.094754
GCTCCTAAGCGTAATA-1_3	-0.197502	-0.345389	-0.173261	-0.153192	-0.147517
GCTCCTACACTGTCGG-1_3	-0.150809	-0.0415794	-0.0703334	-0.204187	-0.258526
GCTCCTAGTTGGTAAA-1_3	-0.275114	0.714293	0.0824462	-0.159536	-0.0133457
GCTCTGTAGATTACCC-1_3	0.345582	0.130414	-0.1585	0.350042	-0.0145909
GCTGCGACAGCTGGCT-1_3	-0.149964	0.787265	-0.1446	-0.0864398	-0.102954
GCTGGGTGTGCACGAA-1_3	0.0922354	0.0393241	-0.183676	0.23702	-0.183526
GCTTCCAAGACTACAA-1_3	-0.191275	-0.303523	-0.12422	-0.122627	-0.281641
GCTTCCAGTCAATACC-1_3	-0.0354051	-0.113007	0.579502	-0.0796804	0.0747596
GCTTGAAAGCGCTCCA-1_3	-0.164599	-0.00420043	0.0150733	-0.028682	0.022201
GCTTGAATCAGCTGGC-1_3	0.0496815	0.0211974	-0.033848	-0.128357	0.0782803
GGAACTTAGCTTCGCG-1_3	-0.193171	0.0743894	-0.192588	-0.214373	-0.34805
GGAATAACACTAGTAC-1_3	-0.00480501	0.0351961	-0.107461	0.00374786	-0.28014
GGAATAAGTCAGCTAT-1_3	-0.110124	0.268299	0.0177919	-0.116977	-0.0338626
GGACAGAAGGAATCGC-1_3	-0.171062	0.561423	-0.212875	-0.227894	0.0194535
GGACAGATCGCAGGCT-1_3	-0.0415931	0.707555	-0.169395	-0.243644	0.065719
GGACAGATCGTACGGC-1_3	-0.0604185	0.766405	-0.192905	-0.161907	-0.0412239
GGACATTGTGCAACGA-1_3	-0.180369	-0.0249353	-0.205679	-0.165445	-0.275273
GGAGCAACAGCCAATT-1_3	-0.0996425	-0.050615	0.0633406	-0.106619	0.0700961
GGAGCAACATCAGTCA-1_3	-0.160232	0.151902	-0.0668591	-0.286227	-0.173635
GGATGTTAGGCAAAGA-1_3	-0.0370117	0.0206081	-0.157224	0.00918937	-0.108204
GGATTACAGATAGGAG-1_3	-0.132369	-0.252278	0.109192	-0.102057	-0.0866819
GGATTACCAGTATGCT-1_3	-0.134422	-0.0786975	-0.046297	-0.047886	-0.226458
GGCAATTAGCTGTCTA-1_3	0.0703083	0.0522094	0.00553998	0.00744865	0.0207322
GGCAATTAGTTGTCGT-1_3	-0.169834	0.388954	0.0366232	-0.129725	-0.156948
GGCAATTCAGATGGCA-1_3	-0.115091	-0.198344	-0.101556	-0.13287	-0.23454
GGCAATTTCGTCACGG-1_3	-0.149784	-0.165272	-0.0113708	-0.132085	-0.219436
GGCCGATCAAAGCGGT-1_3	-0.336991	0.676012	0.0234735	-0.278744	0.00341868
GGCGACTAGCCTTGAT-1_3	0.214639	0.0557912	-0.184874	0.103102	-0.196975
GGCGACTAGGGTCGAT-1_3	-0.196079	0.885077	-0.162719	-0.317945	-0.027418
GGCGTGTCATGGGAAC-1_3	-0.26196	0.189038	0.00401362	-0.198963	-0.121266
GGCTCGACAAGCTGGA-1_3	-0.0838102	0.125429	-0.0777345	-0.0822868	-0.278321
GGCTGGTAGTAGTGCG-1_3	-0.250249	0.889803	0.0431891	-0.261865	-0.223673
GGGACCTTCACCTCGT-1_3	-0.0513458	-0.196901	-0.0674569	-0.114674	0.0364483
GGGAGATGTACTTAGC-1_3	-0.0146373	-0.307953	-0.0196883	-0.215968	-0.0999309
GGGCACTAGTCCCACG-1_3	-0.198511	-0.0178793	0.0160382	-0.156838	-0.156606
GGGCACTCAGATGGCA-1_3	0.0265222	-0.311614	-0.196387	-0.0656254	-0.297911
GGGCACTTCGAACGGA-1_3	-0.200311	-0.275271	0.0172931	-0.140247	-0.211499
GGGTCTGAGAGCCCAA-1_3	-0.304236	0.967524	0.0184152	-0.235495	0.3654
GGGTCTGTCACATACG-1_3	-0.161704	1.14219	-0.0600679	-0.20045	-0.267835
GGTGAAGAGGCTACGA-1_3	-0.0892005	0.399876	-0.0932249	-0.217452	-0.123417
GGTGTTATCGCGTAGC-1_3	-0.177035	0.389057	-0.185894	-0.200567	-0.161057
GTAACTGAGCTACCTA-1_3	-0.166979	0.413184	-0.173497	-0.198201	-0.0364649
GTACGTACACGAAAGC-1_3	0.510411	0.0978069	-0.173841	0.543059	-0.359415
GTACTTTAGAACTCGG-1_3	-0.128556	0.0448323	0.0452264	-0.0950425	-0.365554
GTAGGCCGTTCAACCA-1_3	-0.275474	0.125043	-0.0967853	-0.307904	-0.125009
GTAGTCACACATTTCT-1_3	-0.307559	0.821018	-0.201021	-0.286004	0.0127173
GTATTCTTCTTTACAC-1_3	-0.0120979	0.0956655	0.0174133	-0.128242	-0.309297
GTCACAACAGTATAAG-1_3	0.159865	-0.0288587	-0.200629	0.051308	-0.291834
GTCACAATCTACCAGA-1_3	-0.260012	0.311559	-0.209076	-0.256807	-0.179631
GTCACGGCATCGATGT-1_3	0.223804	-0.0750447	0.194139	0.0255208	-0.0854759
GTCCTCAGTGGTACAG-1_3	-0.111872	-0.118702	-0.170328	-0.001217	-0.0457957
GTCTCGTCAGTATGCT-1_3	0.05403	-0.176084	-0.174453	-0.13307	-0.347485
GTCTCGTGTTTAGCTG-1_3	-0.353921	1.25209	-0.177588	-0.250512	0.225019
GTCTTCGAGCTAACAA-1_3	-0.0900223	-0.0579448	0.0965088	-0.159682	-0.0507785
GTGCGGTTCTCGGACG-1_3	0.194372	-0.117966	-0.203216	0.154137	-0.394349
GTGCTTCGTTCGGGCT-1_3	-0.211931	-0.212679	0.0335947	-0.0870742	-0.419695
GTGTGCGCACGAAAGC-1_3	-0.0469054	-0.152302	-0.187671	-0.10283	-0.126981
GTGTGCGCAGCTGCTG-1_3	-0.128593	0.72162	-0.188198	-0.153331	-0.0299742
GTGTGCGTCTCGATGA-1_3	0.205174	-0.265993	-0.0843112	0.323895	-0.286199
GTGTTAGGTACCAGTT-1_3	-0.190114	0.644336	-0.148898	-0.104534	-0.0563822
GTGTTAGGTTCCCTTG-1_3	0.196645	-0.0149773	0.0900762	-0.022153	-0.028904
GTTCTCGAGGTGATAT-1_3	-0.278988	0.63151	-0.204993	-0.278977	-0.148546
GTTCTCGGTATAATGG-1_3	0.0136175	-0.0197511	-0.0249358	0.190452	-0.376499
GTTTCTACACGAGAGT-1_3	-0.18041	0.663961	-0.0607163	-0.292959	-0.440955
GTTTCTAGTAGCCTCG-1_3	-0.118708	-0.394347	-0.140408	-0.149944	-0.114685
TAAGCGTGTCATCGGC-1_3	0.00374763	0.0579045	-0.192983	-0.101973	-0.0341585
TACAGTGGTGATGTGG-1_3	-0.00735698	-0.212985	-0.170942	-0.00772364	-0.225288
TACCTATCACACCGAC-1_3	0.308837	-0.218058	-0.16486	0.215542	-0.34828
TACCTATGTATCAGTC-1_3	-0.172253	-0.310727	-0.225699	-0.123096	-0.20398
TACCTATTCACATACG-1_3	-0.19368	-0.292706	0.243373	-0.183707	-0.248522
TACGGATCAGTACACT-1_3	0.0294133	-0.0682199	-0.0529015	-0.00381053	-0.188003
TACGGATGTCTCTCGT-1_3	-0.142858	-0.248039	0.112637	-0.157513	-0.255492
TACGGTAAGATCCTGT-1_3	-0.00692897	0.096638	-0.156956	-0.23279	0.227301
TACTCATCAATAAGCA-1_3	-0.205494	0.400167	-0.166973	-0.235367	-0.373402
TACTTACAGCCACGCT-1_3	0.00334676	-0.191699	-0.168681	-0.0312008	-0.208394
TACTTACTCCCTAATT-1_3	-0.177852	-0.211777	0.0466652	-0.182928	-0.0646209
TACTTGTCAATGGATA-1_3	0.0114149	0.0553374	0.0600802	0.0172724	-0.37783
TACTTGTGTGAGGCTA-1_3	-0.168071	0.16595	0.0976949	-0.218418	0.0954999
TAGACCAAGACTACAA-1_3	0.100187	0.0572397	-0.174117	0.346206	-0.389942
TAGAGCTTCGGATGTT-1_3	-0.178669	0.697287	-0.185112	-0.0537936	-0.193485
TAGCCGGCACATTTCT-1_3	-0.10651	-0.185067	0.145148	-0.228653	-0.373392
TAGGCATCAGTCAGCC-1_3	-0.17408	0.442835	-0.168658	-0.059141	0.139537
TAGTGGTCATTGGTAC-1_3	-0.0986617	-0.230922	-0.181437	-0.128519	-0.102244
TATCAGGGTGCCTTGG-1_3	0.12328	-0.0415317	0.24869	-0.063068	-0.210142
TATCAGGGTTATCCGA-1_3	-0.161244	0.0475703	-0.148639	-0.0814887	-0.169201
TATCAGGGTTGGGACA-1_3	-0.194199	0.671608	-0.0730897	-0.327556	-0.0943053
TATCTCAAGAAACCGC-1_3	0.340588	0.265189	-0.0130824	0.442339	-0.0595775
TATCTCAGTCTGATCA-1_3	0.0191898	-0.208475	0.147973	-0.168758	-0.397203
TATGCCCAGCCATCGC-1_3	0.297784	-0.20467	0.168411	0.212852	-0.273445
TATGCCCTCTACCAGA-1_3	-0.20423	0.35056	0.2001	-0.258793	0.170831
TCAATCTGTCGCGAAA-1_3	-0.175824	-0.12582	-0.0374522	-0.164094	-0.185649
TCAATCTGTCGGGTCT-1_3	-0.070507	0.162304	-0.132304	-0.265627	-0.0658778
TCACGAACAGTTAACC-1_3	-0.050651	0.297063	-0.198447	-0.0613706	0.186863
TCAGATGAGACTAGGC-1_3	0.0709528	-0.0316667	-0.200236	-0.0886766	-0.113737
TCAGCTCCACACGCTG-1_3	-0.255848	0.540287	-0.0280384	-0.265834	-0.0431398
TCAGGTACAAGGTGTG-1_3	-0.146644	0.335608	-0.109018	-0.178651	0.104781
TCATTACTCTGCAAGT-1_3	-0.0733799	0.291944	-0.0860922	-0.211518	-0.0676877
TCCACACTCGATCCCT-1_3	-0.262806	0.650336	-0.081503	-0.248765	-0.152767
TCCACACTCTTTAGGG-1_3	-0.0737029	-0.016049	-0.20671	-0.035776	-0.305204
TCCCGATGTCAGAATA-1_3	-0.250365	0.0599597	-0.19985	-0.298617	-0.125941
TCCCGATGTTCGCTAA-1_3	-0.0641499	0.074153	-0.160071	-0.15014	-0.153816
TCGTAGACATCGTCGG-1_3	-0.157679	0.456922	-0.182475	0.0236195	-0.218144
TCTATTGGTACCGTTA-1_3	-0.0632913	0.44983	0.127992	-0.119262	-0.17047
TCTCATAAGTTAGGTA-1_3	0.0548224	-0.149501	-0.155762	0.0359184	-0.340671
TCTGAGAGTGCACGAA-1_3	-0.0164409	-0.171651	-0.00718864	0.0157392	-0.306563
TCTTCGGCAAAGGCGT-1_3	-0.0657285	-0.314588	-0.155742	-0.130301	-0.123506
TCTTCGGGTCCAACTA-1_3	0.107102	-0.113264	-0.209522	-0.206249	-0.285266
TCTTTCCGTCATCGGC-1_3	-0.0748421	-0.303072	-0.0621123	-0.168661	-0.224652
TCTTTCCTCCAACCAA-1_3	-0.249567	0.714744	-0.0525388	-0.239871	0.049327
TGAAAGACACCACCAG-1_3	-0.305999	0.328381	0.183369	-0.232124	-0.28653
TGAAAGATCCACTCCA-1_3	-0.265945	-0.20917	-0.218439	-0.2718	-0.0995353
TGACGGCAGTTAGGTA-1_3	-0.198516	0.469595	-0.188268	-0.219543	-0.0253029
TGACTAGTCTGCGACG-1_3	-0.0370967	0.0116786	0.0674361	0.0181541	-0.217294
TGAGAGGCAGATGAGC-1_3	0.0531379	0.133612	-0.195917	-0.0880023	-0.107922
TGAGGGACACCAGATT-1_3	-0.0723454	-0.481176	-0.189375	-0.0206662	-0.409202
TGCACCTAGAGAGCTC-1_3	-0.0368455	-0.151433	-0.0258496	0.015175	-0.107486
TGCACCTCAAACGTGG-1_3	0.143429	-0.239259	-0.195123	-0.0177635	-0.220876
TGCACCTTCCAAAGTC-1_3	-0.228547	0.899604	-0.214966	-0.137936	0.0364465
TGCGCAGAGGCCCTTG-1_3	-0.221598	0.0908639	-0.136858	-0.174655	-0.36706
TGCGCAGGTGACCAAG-1_3	-0.221561	0.735872	-0.184559	-0.160147	-0.111401
TGCGCAGGTTGCTCCT-1_3	-0.163855	0.0124654	-0.180782	-0.280877	-0.224484
TGCTACCGTTCTGAAC-1_3	-0.197123	0.287931	-0.23263	-0.195021	-0.377454
TGCTACCTCCAAACAC-1_3	0.0686241	0.048472	-0.249133	0.180518	-0.0655842
TGCTGCTGTTTACTCT-1_3	-0.338164	-0.195127	0.206711	-0.207563	-0.401773
TGGACGCCACTTCTGC-1_3	0.182909	0.0595075	-0.0576057	0.00370554	-0.0952881
TGGACGCCAGTCACTA-1_3	-0.00913851	0.348133	-0.0313293	0.0432734	-0.427209
TGGCGCAAGTTTAGGA-1_3	0.130669	-0.0141869	-0.198708	0.00314736	-0.420421
TGGCGCATCAAGATCC-1_3	0.163274	-0.255656	-0.0371281	0.0844265	-0.327203
TGGCTGGGTCAATACC-1_3	-0.134631	-0.235569	-0.0660213	-0.140667	-0.304964
TGGGCGTGTCTACCTC-1_3	-0.0281277	0.0131281	-0.195398	-0.0543063	-0.366947
TGGTTCCAGAGCCTAG-1_3	-0.0482331	-0.328739	-0.124904	-0.115807	-0.254398
TGTATTCAGGGCACTA-1_3	-0.18561	-0.184127	-0.111749	-0.150786	-0.291098
TGTCCCAGTTCCCGAG-1_3	-0.22126	0.721361	-0.0945996	-0.237476	-0.132387
TGTGGTACAAACTGTC-1_3	0.234071	0.227121	-0.158027	-0.0600569	0.038156
TGTGTTTCATGCTGGC-1_3	-0.149687	0.561058	-0.00793096	-0.222542	-0.084792
TGTTCCGTCTGCGACG-1_3	-0.159829	0.162623	-0.0129917	-0.111817	-0.00420487
TTAACTCTCTAAGCCA-1_3	-0.112376	-0.214327	-0.0938526	-0.0201238	-0.346769
TTAGGACAGTAGCCGA-1_3	0.0964611	-0.214144	-0.204015	-0.0395917	-0.0970856
TTAGTTCGTTGCGCAC-1_3	-0.243823	0.492069	-0.183039	-0.191445	0.242979
TTATGCTAGAATAGGG-1_3	-0.195787	-0.342093	-0.138353	-0.11282	-0.310694
TTCCCAGAGTGGGTTG-1_3	-0.315244	0.636568	-0.205524	-0.277409	-0.268392
TTCGAAGCATAAAGGT-1_3	-0.152775	-0.313098	0.100308	-0.175708	-0.281216
TTCGGTCAGAACTCGG-1_3	-0.207388	0.695725	-0.184811	-0.280156	-0.0712367
TTCTCAATCGTCCGTT-1_3	-0.0612291	-0.097451	-0.156008	-0.0550864	0.0188801
TTCTCCTGTCGGCACT-1_3	0.0501436	-0.0683053	-0.0564776	-0.0912318	-0.161733
TTCTTAGAGCGCCTTG-1_3	-0.0582527	-0.251214	-0.17388	0.0461726	-0.410125
TTCTTAGCAAAGCGGT-1_3	0.0546571	-0.0600471	-0.0787671	-0.118207	-0.25968
TTGACTTCACCACGTG-1_3	-0.04628	0.0612001	-0.00238716	-0.158969	-0.317979
TTGACTTGTGTTCGAT-1_3	-0.197367	-0.259192	0.0129625	-0.162872	-0.0684958
TTGCCGTCATGTTCCC-1_3	0.347891	-0.229586	-0.174723	0.00874605	-0.0276434
TTGCCGTGTACAGTTC-1_3	0.104588	-0.380066	-0.155074	-0.0831612	-0.11142
TTGCCGTTCTGGCGAC-1_3	-0.0709134	-0.142333	-0.163697	0.00905722	-0.125686
TTGGAACAGATTACCC-1_3	-0.19026	-0.212109	-0.0268646	-0.130165	-0.220718
TTGGCAATCTTTAGTC-1_3	-0.05422	-0.356084	0.00623277	-0.119034	-0.286003
TTGTAGGAGGCCCTCA-1_3	0.0321016	-0.228095	-0.189025	-0.183367	-0.175171
TTTATGCCACGTGAGA-1_3	-0.170832	0.230265	0.132402	-0.193053	-0.214699
TTTCCTCAGGGTTTCT-1_3	-0.122168	-0.308463	0.0198868	-0.141452	-0.414387
TTTGTCACATTCCTGC-1_3	-0.0336193	-0.0731165	0.0745836	0.0360217	-0.423525
AAACCTGAGTTAAGTG-1_4	0.0302905	0.183809	-0.156456	-0.142414	0.163902
AAACCTGGTTAAGGGC-1_4	0.230411	-0.199169	-0.082717	0.0465606	-0.421201
AAAGATGTCACATGCA-1_4	0.565978	-0.0286443	-0.215463	0.051654	-0.41596
AAAGCAAAGCCGATTT-1_4	0.0565678	0.159201	-0.148235	-0.0526716	-0.0687944
AAAGCAAGTCCGTCAG-1_4	0.502663	0.0310496	-0.153332	0.278486	-0.338921
AAAGCAAGTTACCAGT-1_4	0.723248	-0.0256212	0.00845173	0.228633	-0.15599
AAAGCAATCTACTCAT-1_4	0.76797	-0.165281	-0.185579	0.2169	-0.0953718
AAAGTAGGTAGCTAAA-1_4	0.0379706	0.149448	-0.209046	-0.0376015	-0.176224
AAAGTAGGTTTACTCT-1_4	0.146766	0.191834	-0.156288	-0.0446103	-0.095957
AAATGCCCAAGCCATT-1_4	-0.0772888	0.527193	-0.157991	0.00995251	-0.113483
AAATGCCCAATAACGA-1_4	0.697954	0.0300602	-0.174409	0.484603	-0.175859
AAATGCCTCAAGGCTT-1_4	0.323574	0.0725863	0.010277	0.174825	-0.179943
AACACGTAGACAGAGA-1_4	0.751355	-0.18725	0.0786677	0.497152	-0.133376
AACACGTCAACTGGCC-1_4	0.553475	0.0685206	-0.191821	0.27825	-0.144007
AACCATGCAAGCTGGA-1_4	0.149595	-0.0401838	-0.221874	-0.0457491	-0.203769
AACCATGCATCTCCCA-1_4	0.158255	-0.0737997	-0.178776	-0.0145297	-0.134563
AACCATGGTACGAAAT-1_4	0.548025	-0.136003	0.216726	0.28993	-0.236394
AACCGCGAGATCGATA-1_4	1.03219	-0.152281	-0.0771849	0.645887	-0.436608
AACGTTGAGGCGATAC-1_4	0.604509	-0.0554637	-0.166486	0.178804	-0.317468
AACGTTGGTCTCACCT-1_4	-0.185557	0.652836	-0.15924	-0.016173	-0.0429739
AACGTTGTCGGCCGAT-1_4	0.527612	0.251449	-0.210776	0.229466	-0.154305
AACTCCCGTCTGATTG-1_4	0.48659	0.0488272	-0.0265531	0.106832	-0.141467
AACTCTTGTACATGTC-1_4	0.128209	-0.312276	0.0041812	0.00445323	-0.391359
AACTCTTTCGCAGGCT-1_4	0.447336	0.154824	-0.15225	0.159956	0.202821
AACTGGTAGACCCACC-1_4	-0.00972891	0.239331	0.14985	-0.0599829	0.128279
AACTGGTTCTCGCTTG-1_4	0.0988797	-0.00695349	-0.0597502	0.102853	-0.320583
AACTTTCGTACATCCA-1_4	0.762482	-0.0103039	-0.201063	0.373202	-0.0263406
AACTTTCTCCACGTGG-1_4	-0.142617	-0.277273	-0.186476	-0.11469	-0.21655
AAGACCTTCGTAGGTT-1_4	0.30401	0.0418422	-0.184686	0.0639187	-0.35426
AAGCCGCCACACCGAC-1_4	0.400453	-0.211029	-0.107717	0.131314	-0.34387
AAGCCGCTCTCTGAGA-1_4	0.375172	-0.215082	0.0510977	0.054093	0.174397
AAGGAGCAGTAATCCC-1_4	0.324015	-0.18146	0.0883693	0.11478	-0.432536
AAGGAGCCAACTGCGC-1_4	-0.0508068	0.440696	-0.116496	-0.144971	-0.106078
AAGGAGCCACCAACCG-1_4	-0.0214678	0.11925	-0.0931999	-0.0685514	-0.123276
AAGGAGCCACCTGGTG-1_4	-0.0588228	-0.450382	-0.225612	-0.137544	-0.148819
AAGGAGCCAGGAACGT-1_4	0.889911	-0.104244	-0.16459	0.640575	-0.366301
AAGGAGCGTGGTTTCA-1_4	0.772856	-0.0258109	-0.00155296	0.444275	-0.378342
AAGGCAGGTGCAGGTA-1_4	0.807851	0.000898432	-0.193194	0.35665	-0.147131
AAGGCAGGTGCGAAAC-1_4	-0.0661676	-0.398262	0.168345	-0.139342	-0.176776
AAGGTTCCACGTCAGC-1_4	0.438395	-0.245282	-0.160379	0.167654	-0.246795
AAGGTTCCATGGTAGG-1_4	0.383868	-0.00524647	-0.187885	0.204761	-0.215393
AAGGTTCGTTGGACCC-1_4	0.0458625	-0.0494187	0.206029	-0.131321	-0.363514
AAGGTTCTCGAGGTAG-1_4	0.110225	0.00768732	-0.00901936	-0.0710225	-0.289744
AAGTCTGAGGTAGCCA-1_4	0.246098	-0.0761977	-0.0261418	0.142294	-0.355139
AAGTCTGGTTTGGGCC-1_4	1.06909	-0.117127	-0.0229671	0.407105	-0.101305
AATCCAGCACAACTGT-1_4	0.0831423	-0.0870379	0.0208425	-0.0330727	-0.333579
AATCCAGCAGACACTT-1_4	0.917248	0.0322821	0.129669	0.358425	-0.182317
AATCGGTCAAGCGTAG-1_4	-0.0142228	-0.190154	-0.193565	-0.0484927	-0.273957
AATCGGTCACGTCTCT-1_4	0.346848	-0.066111	-0.196098	0.162165	-0.297515
ACACCAAAGATGAGAG-1_4	0.225815	-0.0240271	0.148545	0.117735	-0.429696
ACACCAACAGGACCCT-1_4	-0.189907	-0.309408	-0.0904132	-0.186891	-0.426145
ACACCAACATGGTTGT-1_4	0.452796	-0.0502941	-0.105503	0.321953	-0.200806
ACACCAACATTATCTC-1_4	-0.0642093	-0.226659	-0.200282	-0.0953456	-0.415529
ACACCAAGTACAGCAG-1_4	-0.0298745	-0.34511	-0.0723642	-0.0375883	-0.246724
ACACCCTAGAATTCCC-1_4	0.265177	-0.0296429	0.153249	0.0224429	-0.341616
ACACCCTAGTACTTGC-1_4	-0.0876567	-0.110403	-0.165911	-0.19167	-0.388228
ACACCCTCAACTGCGC-1_4	0.186174	0.310016	0.0610269	0.0372386	-0.314317
ACACCCTCATTCTCAT-1_4	0.231852	0.0199802	-0.230405	-0.0374654	-0.018637
ACACCGGGTTAGTGGG-1_4	0.630169	-0.210316	-0.206927	0.329138	-0.437833
ACACCGGGTTCCACTC-1_4	-0.0944694	0.166908	-0.191635	-0.22705	-0.281854
ACACCGGTCTCTTGAT-1_4	-0.0491396	0.0334755	-0.0516805	-0.0944087	-0.36372
ACAGCTAGTAGCGTCC-1_4	0.558518	-0.207192	-0.198484	0.0669849	-0.0636822
ACATACGGTGAGGCTA-1_4	0.15644	-0.166213	-0.0538356	-0.103234	-0.241828
ACATACGTCAGGTTCA-1_4	0.656941	-0.0403039	-0.2025	0.363287	-0.207829
ACATACGTCCCTCAGT-1_4	-0.025232	0.284192	-0.00903765	0.0530148	-0.380187
ACATCAGGTCTTTCAT-1_4	0.255412	0.151478	-0.204947	0.0111287	0.043197
ACATGGTAGATGTCGG-1_4	0.133868	-0.20203	-0.184969	0.00297473	-0.226813
ACATGGTAGCACCGCT-1_4	0.697786	-0.157326	-0.19435	0.244024	-0.377583
ACATGGTGTGATAAAC-1_4	-0.0558518	-0.130123	0.0658016	-0.174787	0.0300766
ACCAGTAGTACGAAAT-1_4	0.131925	-0.0722089	-0.14419	-0.167068	0.0304459
ACCAGTAGTCTGATTG-1_4	0.0724666	-0.464486	0.130524	-0.0378063	-0.308645
ACCAGTATCATGGTCA-1_4	0.594988	0.10113	-0.216351	0.188915	-0.301968
ACCAGTATCGGACAAG-1_4	-0.0701509	0.280586	0.0277476	-0.254648	-0.101512
ACCCACTCACTCTGTC-1_4	0.660024	0.0688024	-0.209447	0.176994	-0.44747
ACCCACTGTCGCATAT-1_4	-0.17624	-0.0685388	-0.138145	-0.202582	-0.149605
ACCCACTGTCTTTCAT-1_4	0.109346	0.130384	-0.169763	-0.128986	-0.157967
ACCGTAAAGGCTCAGA-1_4	-0.0933571	-0.00563713	-0.0128007	-0.116251	-0.101058
ACCGTAATCGCTGATA-1_4	-0.0337561	-0.0468205	0.227769	-0.18062	-0.0476739
ACCTTTAGTACGCACC-1_4	0.677689	-0.0424505	-0.0549868	0.100884	-0.206825
ACCTTTAGTGTATGGG-1_4	0.627778	0.116907	0.0573992	0.21168	0.108534
ACCTTTATCGGAAATA-1_4	0.798996	0.00265337	0.0381709	0.131363	-0.343512
ACCTTTATCTCTGTCG-1_4	0.146415	-0.253248	0.11946	-0.108944	-0.405449
ACCTTTATCTGTTGAG-1_4	0.0396458	0.479205	-0.191116	-0.15636	-0.208945
ACGAGCCAGAGTACCG-1_4	0.457398	-0.0390739	0.105025	0.0798233	-0.365316
ACGAGCCTCTTGCAAG-1_4	-0.065493	-0.0173871	0.0133347	-0.0101632	0.190163
ACGATACCATTCGACA-1_4	-0.0647833	-0.266585	-0.0347365	-0.182671	-0.200702
ACGATACGTCATGCCG-1_4	-0.1817	0.241806	0.0861046	-0.0249837	0.23685
ACGATACGTTCTGGTA-1_4	0.832866	-0.0942813	0.455089	0.240255	-0.0862836
ACGATACTCATTGCGA-1_4	0.373157	0.0675307	0.0527155	0.273215	0.0458741
ACGCAGCAGCAAATCA-1_4	0.307121	0.316036	-0.167896	-0.0261068	-0.0122002
ACGCAGCAGCCTATGT-1_4	0.259345	-0.0503418	-0.2021	0.0610296	-0.219848
ACGCAGCAGGTAAACT-1_4	-0.0496874	-0.0537746	0.0132224	-0.165444	-0.119965
ACGCAGCAGTGTCCAT-1_4	0.0753586	-0.0162282	0.215057	0.273441	-0.297488
ACGCAGCGTCACACGC-1_4	0.360221	0.193451	-0.0822782	0.180163	-0.472717
ACGCCAGGTATTAGCC-1_4	0.00282203	-0.283141	-0.00700036	-0.066758	-0.398782
ACGCCAGGTCTCCATC-1_4	0.45658	0.0788736	-0.201638	0.294124	-0.245521
ACGCCGAAGGACTGGT-1_4	0.109408	-0.44971	0.0176401	0.175375	-0.33175
ACGCCGAAGGCATTGG-1_4	0.136856	0.0827532	0.0322454	-0.154453	-0.0923019
ACGCCGAGTAATTGGA-1_4	0.123121	0.284625	-0.148705	-0.00671563	-0.365174
ACGGAGAAGGAGTACC-1_4	0.19589	0.602741	-0.150562	0.036857	0.0992376
ACGGCCAAGAAGGACA-1_4	0.576442	0.206088	0.133628	0.427288	-0.0568281
ACGGCCAAGTACTTGC-1_4	0.161972	0.0669405	0.0182656	0.0834721	-0.32343
ACGGCCATCACCGGGT-1_4	0.637259	0.254644	-0.146283	0.0719555	0.228497
ACGGGCTAGAAACCTA-1_4	0.421226	-0.0994572	-0.173308	-0.0899676	-0.32973
ACGGGCTAGATAGTCA-1_4	0.282316	0.118522	-0.134594	-0.231385	-0.326492
ACGGGCTGTTCATGGT-1_4	0.0102232	-0.141631	-0.0371395	-0.0307805	-0.223239
ACGGGTCAGCCACGCT-1_4	0.664208	-0.224371	0.340267	0.212279	-0.142914
ACGGGTCTCGGCTTGG-1_4	0.804346	-0.165293	-0.189174	0.400858	-0.414485
ACGTCAACACTTCGAA-1_4	0.411663	0.016049	0.21864	0.571658	0.102856
ACGTCAAGTCATATCG-1_4	0.490019	0.170595	-0.185844	0.269572	0.0494966
ACGTCAATCCAGAAGG-1_4	0.29792	-0.182201	-0.221505	0.20743	-0.115855
ACGTCAATCTGACCTC-1_4	0.35743	0.042576	-0.0130607	0.3103	-0.265889
ACTATCTAGCCATCGC-1_4	0.242063	0.12736	0.162342	0.126796	-0.380685
ACTATCTGTAGCGCTC-1_4	0.106422	0.0594717	0.0910459	-0.0522975	0.00722778
ACTATCTTCATTCACT-1_4	0.595212	0.140161	0.0856371	0.138126	-0.211682
ACTGAACAGCCCAATT-1_4	-0.145088	-0.116716	-0.166289	-0.146794	-0.226191
ACTGAACAGGCAGGTT-1_4	0.54705	-0.159818	-0.191543	0.017224	-0.407686
ACTGAACAGTCCGGTC-1_4	0.593012	-0.0190088	0.264069	0.200863	-0.150088
ACTGAGTTCAACACAC-1_4	0.0439329	-0.135455	-0.0601613	-0.00151486	-0.390643
ACTGATGAGGGCTCTC-1_4	0.0711086	-0.174431	0.226781	-0.0990456	-0.288136
ACTGATGGTAAATGAC-1_4	0.397021	-0.301772	-0.202391	0.175337	-0.412753
ACTGATGGTGACTACT-1_4	-0.0936288	0.0597607	-0.135108	-0.126916	0.00846237
ACTGTCCAGATGTGTA-1_4	-0.182109	0.468606	-0.00922883	-0.149229	-0.000523327
ACTGTCCAGGAATTAC-1_4	0.03933	-0.208143	-0.236339	-0.193401	-0.0575622
ACTGTCCGTACCGGCT-1_4	-0.0930516	0.202469	0.102397	-0.164522	-0.0051555
ACTTACTAGATACACA-1_4	0.468672	0.000607582	-0.0224461	0.118745	-0.171774
ACTTGTTGTAGTAGTA-1_4	0.654289	-0.134709	0.120253	0.253713	-0.411247
ACTTTCAGTAAGGATT-1_4	0.0930822	0.00108945	-0.192327	-0.0620735	-0.281133
AGAATAGCAATACGCT-1_4	0.128189	0.483643	0.0449052	0.0484557	-0.149801
AGAGCGAAGAGCTTCT-1_4	0.136906	0.127416	-0.144181	0.178051	0.109745
AGAGCGACATGCCTTC-1_4	0.279383	0.384182	-0.167098	0.226877	-0.0369819
AGAGCGATCGCAAACT-1_4	0.339984	-0.0612542	-0.0167085	-0.0242135	-0.374325
AGAGCTTGTAAATGAC-1_4	-0.289615	0.345234	-0.122493	-0.239964	-0.0328182
AGAGCTTGTAGCACGA-1_4	0.0401067	-0.152065	-0.198727	-0.0499038	-0.235864
AGAGCTTTCATTGCGA-1_4	0.835127	0.15128	-0.198851	0.407887	0.485536
AGAGTGGCATAACCTG-1_4	0.28431	0.00484301	-0.264916	-0.00785199	-0.428765
AGAGTGGGTGCGGTAA-1_4	0.823835	-0.0252116	0.00769493	0.22979	-0.345514
AGATCTGCACGAAGCA-1_4	0.519097	-0.0819288	-0.0178509	0.391326	-0.177672
AGATCTGCAGTATAAG-1_4	0.0747059	-0.106126	-0.0758647	-0.0882558	-0.139378
AGATTGCTCATATCGG-1_4	-0.0481318	-0.126962	0.0444823	0.0414517	-0.400445
AGATTGCTCCAGATCA-1_4	0.637752	-0.038568	0.0336783	0.12242	-0.33591
AGATTGCTCTTAACCT-1_4	0.0254066	-0.175183	-0.183727	-0.103735	-0.239275
AGCAGCCCAAAGGTGC-1_4	0.112078	-0.207796	0.0206391	0.00701256	-0.39591
AGCAGCCCAACGATCT-1_4	0.447041	0.0417136	-0.0131143	-0.028302	-0.314464
AGCAGCCGTCGCATAT-1_4	-0.044181	-0.141245	0.0632604	-0.0785287	-0.327587
AGCCTAATCGTTGACA-1_4	-0.217257	0.324692	0.17354	-0.221494	-0.212601
AGCGGTCAGTACACCT-1_4	0.351082	0.0322712	0.0749174	0.357032	-0.372578
AGCGGTCCATCCAACA-1_4	0.478462	0.15037	-0.185862	0.369545	-0.109236
AGCGGTCGTAAACGCG-1_4	0.403673	-0.100637	-0.159621	0.0907043	-0.195994
AGCGGTCGTATAGGTA-1_4	0.433027	-0.0730919	-0.121418	0.155095	-0.104364
AGCGGTCGTCGCATCG-1_4	0.578898	0.085612	-0.0050103	0.10755	-0.364265
AGCGTATGTGCAGGTA-1_4	0.257619	-0.163436	-0.141719	0.0948527	-0.337352
AGCGTATTCCCTTGTG-1_4	0.722833	0.0430353	-0.224434	0.194701	-0.190417
AGCGTCGCATCGGGTC-1_4	0.156173	-0.0711039	-0.00954419	0.129429	-0.162062
AGCTCCTAGGATGCGT-1_4	0.243797	-0.140886	0.164824	0.0163659	-0.168113
AGCTCTCGTCCTCTTG-1_4	0.376025	-0.193813	0.0905423	0.0337256	-0.327579
AGCTCTCGTGCTTCTC-1_4	-0.0132543	-0.00713412	-0.196643	-0.130536	-0.312976
AGCTCTCTCCTTAATC-1_4	0.123647	-0.0728642	-0.009904	-0.013084	-0.00987983
AGCTTGAAGCCTCGTG-1_4	0.276215	-0.0535973	0.032609	-0.0039965	-0.332094
AGCTTGACACCGATAT-1_4	-0.0621122	-0.017267	0.051025	-0.0816728	-0.189461
AGCTTGAGTCCAGTGC-1_4	0.188255	-0.166731	0.0870426	0.171591	-0.116269
AGCTTGAGTGCAGGTA-1_4	0.0219299	-0.319025	-0.0358771	-0.166153	-0.341957
AGGCCACAGGGATCTG-1_4	0.282645	0.261596	-0.0135229	0.0650699	-0.166235
AGGCCGTCAATAGCAA-1_4	-0.101954	0.00444938	-0.152016	-0.0739588	-0.335369
AGGCCGTCAGGGCATA-1_4	0.0530679	-0.231652	-0.0227726	-0.0519378	-0.0482729
AGGCCGTGTTAAGAAC-1_4	0.880648	0.0766295	-0.169003	0.471829	-0.18804
AGGGAGTCAAGGTGTG-1_4	-0.025803	0.0590059	-0.172602	-0.0414562	-0.164051
AGGGATGAGCCAGTTT-1_4	-0.0532912	0.607199	0.0073599	-0.0554798	-0.0209166
AGGGATGGTCGCGAAA-1_4	0.192185	0.0451482	-0.193969	-0.00355134	-0.205112
AGGGTGACACTTCTGC-1_4	-0.0997073	0.0784529	-0.154551	-0.250013	-0.388874
AGGGTGATCCGAATGT-1_4	0.303062	0.0373076	-0.037358	0.141972	-0.284272
AGGTCATAGGACACCA-1_4	-0.136946	-0.122027	-0.167317	-0.0750505	-0.174708
AGGTCATAGTACGCCC-1_4	0.321925	-0.112877	0.430617	0.115966	-0.392659
AGGTCATGTACAAGTA-1_4	0.658344	-0.139617	-0.184796	0.185915	-0.387579
AGGTCATGTGTCAATC-1_4	0.324703	0.334805	-0.170983	0.130019	-0.365776
AGGTCATTCCTAGAAC-1_4	0.0198426	0.141906	-0.194521	-0.0915562	-0.238568
AGGTCATTCTGGCGAC-1_4	0.0127727	0.0602295	-0.210485	0.0173977	-0.151961
AGTAGTCAGACGCACA-1_4	0.846883	-0.0920852	-0.165942	0.464932	0.00630235
AGTAGTCAGCTAGCCC-1_4	0.367167	-0.0678295	-0.197769	0.290223	-0.25014
AGTAGTCCATGCCTTC-1_4	-0.047517	-0.168437	0.00849413	0.030649	-0.241319
AGTAGTCGTTGTCGCG-1_4	0.3941	-0.168791	-0.0938022	0.0347199	-0.231785
AGTCTTTCATAAGACA-1_4	0.773975	-0.224992	-0.122709	0.263543	-0.380454
AGTCTTTGTCATTAGC-1_4	0.96017	0.124282	0.210124	0.37212	-0.37795
AGTCTTTTCAACGGGA-1_4	0.452092	-0.0221529	0.0677187	-0.00996685	-0.357946
AGTGAGGTCCACGCAG-1_4	0.132941	-0.199211	-0.196937	-0.0895359	-0.403757
AGTGAGGTCTTGAGAC-1_4	-0.0797773	-0.0849422	0.10844	-0.0964932	-0.266966
AGTGGGAAGCAGGCTA-1_4	0.313107	0.0159044	0.0385561	0.114067	-0.30966
AGTGGGAAGTACTTGC-1_4	0.482767	-0.0912822	-0.192691	0.347574	-0.241674
AGTGGGAGTTCGTTGA-1_4	0.779977	-0.0679101	0.0329659	0.362039	-0.330691
AGTGTCAAGAAGGTTT-1_4	0.0367064	-0.191726	-0.0404092	-0.0468293	-0.193592
AGTGTCACAAGGTTCT-1_4	0.0429485	-0.154908	-0.0419235	-0.119444	-0.0894992
AGTGTCATCCTTGGTC-1_4	0.534551	0.0515424	-0.178653	0.283972	-0.308495
AGTTGGTGTCCGCTGA-1_4	0.152674	0.137116	0.00718241	-0.107271	-0.395251
ATAACGCAGAGACTTA-1_4	0.143607	-0.16929	0.0538196	-0.0149364	-0.211423
ATAACGCGTGGTACAG-1_4	0.358284	0.288734	-0.0295791	0.150411	-0.410725
ATCACGAAGTTGAGAT-1_4	0.261353	-0.247829	-0.0970041	0.00575802	-0.137829
ATCACGATCACTTATC-1_4	0.233893	-0.303745	0.021064	-0.0437059	-0.178215
ATCACGATCCTGTACC-1_4	0.933857	0.292724	-0.0012575	0.235898	-0.150262
ATCATCTGTGTATGGG-1_4	0.307604	0.0409126	-0.135295	0.0725651	-0.126377
ATCATGGAGAAACGAG-1_4	0.463286	-0.0698069	-0.176029	0.300275	-0.230946
ATCATGGCATCCGTGG-1_4	0.406424	-0.414661	0.106982	0.246993	-0.385257
ATCATGGTCGGAAATA-1_4	0.0132321	-0.380064	-0.0178912	-0.133943	-0.390337
ATCCACCCACTCAGGC-1_4	0.221501	-0.114379	-0.188251	-0.119081	0.137325
ATCCACCGTCTTGCGG-1_4	-0.0155465	0.222732	-0.0237467	-0.0607917	0.157655
ATCCACCTCGACCAGC-1_4	0.376356	-0.323262	0.00345851	0.10864	0.0410257
ATCCGAACATTGGCGC-1_4	0.993235	-0.276562	-0.0698117	0.311387	-0.254588
ATCCGAAGTTATGTGC-1_4	0.241859	-0.26821	-0.127887	0.113841	-0.311931
ATCCGAAGTTGAGGTG-1_4	0.193257	0.144563	-0.163006	0.176772	0.51272
ATCCGAATCAACACCA-1_4	0.750069	0.145163	0.171857	0.255241	-0.104674
ATCGAGTAGCGACGTA-1_4	-0.143779	-0.0913272	0.13318	-0.0528785	-0.0264657
ATCGAGTGTCCAGTGC-1_4	0.86982	0.155164	-0.192109	0.378472	-0.0583067
ATCGAGTTCCTCCTAG-1_4	0.469543	0.124578	-0.196647	0.437205	-0.209651
ATCTACTCAAGCTGGA-1_4	-0.0445652	-0.182175	0.0481612	-0.134913	-0.247244
ATCTGCCCAAGTAGTA-1_4	0.561127	0.131821	-0.121422	0.324232	0.0404528
ATCTGCCCAGTTTACG-1_4	0.214788	0.148071	-0.157558	0.0432885	-0.213177
ATGCGATAGAGCTGCA-1_4	-0.0705667	-0.200555	0.00857936	-0.215673	-0.246901
ATGCGATAGCTGAAAT-1_4	0.112961	-0.00165297	-0.201871	-0.0506995	-0.0979469
ATGCGATAGTGATCGG-1_4	-0.00208735	0.181886	-0.170311	-0.193065	-0.184374
ATGCGATGTATCGCAT-1_4	0.479742	-0.271195	-0.0573934	0.168566	-0.17064
ATGCGATGTTGGTAAA-1_4	0.684828	-0.0105761	-0.115144	0.416855	-0.340183
ATGCGATTCAGTGCAT-1_4	0.0872729	-0.224726	-0.092272	0.00345148	-0.194625
ATGCGATTCTGGCGAC-1_4	-0.0892964	-0.0938149	0.182444	-0.174276	-0.337237
ATGGGAGAGTGTTAGA-1_4	1.09773	-0.195944	0.0921139	0.32201	-0.309148
ATGGGAGTCAGCAACT-1_4	0.426465	-0.0480978	-0.0505239	0.158195	-0.0634017
ATGGGAGTCTGTTTGT-1_4	0.592218	-0.164454	-0.19661	0.27271	-0.134731
ATGTGTGAGAAACCGC-1_4	0.679709	-0.0541074	-0.187507	0.217763	-0.414993
ATTACTCCAACCGCCA-1_4	0.12187	0.116939	-0.0625982	-0.0218372	-0.263448
ATTACTCCATGCCACG-1_4	0.0766302	-0.239275	0.397916	0.0746729	-0.138416
ATTACTCGTCCAGTAT-1_4	0.74675	0.184201	-0.165157	0.117008	-0.350639
ATTACTCGTCGAAAGC-1_4	-0.0323271	-0.279992	0.00259114	-0.0544094	-0.395907
ATTACTCTCGGCATCG-1_4	0.0542915	-0.0271081	-0.178987	-0.0178509	-0.340531
ATTATCCCACCACGTG-1_4	-0.0585584	0.300664	-0.000709939	-0.028777	-0.375206
ATTATCCGTCCTAGCG-1_4	0.129194	-0.236639	-0.00787874	0.0370692	-0.409701
ATTATCCTCAGAGCTT-1_4	0.60769	-0.0142885	0.0210639	0.0981645	-0.330143
ATTCTACAGGGTGTGT-1_4	-0.022038	-0.242033	-0.0550465	-0.176968	-0.374885
ATTCTACGTTGTTTGG-1_4	0.378913	0.0923255	-0.0525892	0.101169	0.0826357
ATTGGACTCGTATCAG-1_4	-0.244383	0.370042	-0.0158665	-0.248593	-0.184075
ATTGGTGCACCAGCAC-1_4	0.48971	0.244518	-0.157365	0.307209	0.0381604
ATTGGTGGTCGAAAGC-1_4	-0.138715	0.691355	-0.170068	-0.0415707	0.493449
ATTTCTGAGGAGCGAG-1_4	0.539389	-0.147667	-0.200821	0.12923	-0.390632
ATTTCTGTCATACGGT-1_4	-0.171019	0.436406	-0.143042	-0.233372	-0.0814453
CAACCAATCTCAAACG-1_4	0.0148536	-0.289156	-0.110286	-0.102019	-0.284791
CAACCTCAGCGACGTA-1_4	0.398777	0.165612	-0.158773	0.0837193	-0.177872
CAACCTCAGGAATTAC-1_4	-0.0894555	-0.243573	-0.0465241	-0.162824	-0.237345
CAACCTCTCTACGAGT-1_4	0.164595	-0.0849642	-0.140562	0.121707	-0.140591
CAACTAGAGAAACCGC-1_4	0.851305	-0.0746796	-0.031629	0.552283	-0.0630038
CAACTAGTCGCGTAGC-1_4	0.183294	0.195173	0.0939989	-0.0698747	-0.0752418
CAACTAGTCGTAGATC-1_4	0.670521	-0.319527	-0.163725	0.168385	-0.314523
CAAGAAACAAACTGTC-1_4	0.764525	-0.361015	-0.0778074	0.151154	-0.263763
CAAGAAAGTGGCTCCA-1_4	0.356399	-0.0290992	-0.169056	0.0646409	-0.11133
CAAGATCGTGAAATCA-1_4	-0.125856	-0.0878985	0.0312965	-0.158914	-0.279472
CAAGGCCAGGCATGGT-1_4	0.333905	-0.159974	-0.188791	0.167488	-0.403282
CAAGGCCGTAAATGAC-1_4	-0.114024	0.276124	-0.171981	-0.142477	-0.116822
CAAGGCCGTACAAGTA-1_4	0.189107	-0.144474	-0.199942	0.108905	-0.405569
CAAGGCCGTAGAGGAA-1_4	0.547932	0.00534247	-0.200213	0.161534	-0.385659
CACAAACAGTCTCCTC-1_4	0.120804	-0.259469	-0.0233167	-0.0364097	-0.120493
CACAAACGTACTTGAC-1_4	0.33097	-0.117552	-0.0180954	0.0268029	-0.102221
CACAAACTCTAGCACA-1_4	-0.0403836	-0.338502	-0.0315364	-0.136698	-0.205211
CACAAACTCTGCGGCA-1_4	0.530794	0.0731925	0.0756306	0.102331	-0.148287
CACACAACACGGCGTT-1_4	0.837317	0.0440888	0.11207	0.335273	-0.00816387
CACACTCGTCCAAGTT-1_4	0.920868	-0.0508018	-0.185406	0.422276	-0.0285447
CACAGGCGTGAGGCTA-1_4	0.221671	-0.270215	0.00698764	-0.060367	-0.320505
CACAGTACAGATCCAT-1_4	0.219813	-0.300162	-0.0813047	0.150865	-0.146931
CACAGTAGTTACGCGC-1_4	0.112607	0.878856	0.00341649	0.00702613	0.0619243
CACAGTATCATCGATG-1_4	0.355322	-0.183899	-0.0408198	0.259674	-0.192152
CACATAGAGAGTTGGC-1_4	0.496432	-0.120219	-0.154196	0.250871	-0.0898995
CACATTTTCTCTGTCG-1_4	-0.0684453	-0.293667	0.0169502	-0.145068	-0.308963
CACCACTTCAACGAAA-1_4	-0.245857	-0.210243	0.11482	-0.203658	-0.329883
CACCACTTCCTATTCA-1_4	0.276249	0.115246	-0.193073	0.0718686	0.166989
CACCACTTCGTGGACC-1_4	0.499953	-0.0385411	-0.0328961	0.16116	-0.37395
[truncated: 6,355 more rows]
